# Supplementary material for: eGAC3D: enhancing depth adaptive convolution and depth estimation for monocular 3D object pose detection
Source: PeerJ Comput Sci. 2022 Nov 3;8:e1144. doi: 10.7717/peerj-cs.1144 (PMC9680869; doi:10.7717/peerj-cs.1144)
Supplement: Supplemental Information 1 [file peerj-cs-08-1144-s001.zip]

Archive with 8,820 entries (7,292 files):
- eGAC3D-code/
- __MACOSX/._eGAC3D-code
- eGAC3D-code/.DS_Store
- __MACOSX/eGAC3D-code/._.DS_Store
- eGAC3D-code/requirements.txt
- __MACOSX/eGAC3D-code/._requirements.txt
- eGAC3D-code/images/
- __MACOSX/eGAC3D-code/._images
- eGAC3D-code/trt_src/
- __MACOSX/eGAC3D-code/._trt_src
- eGAC3D-code/.gitmodules
- __MACOSX/eGAC3D-code/._.gitmodules
- eGAC3D-code/readme/
- __MACOSX/eGAC3D-code/._readme
- eGAC3D-code/README.md
- __MACOSX/eGAC3D-code/._README.md
- eGAC3D-code/.gitignore
- __MACOSX/eGAC3D-code/._.gitignore
- eGAC3D-code/src/
- __MACOSX/eGAC3D-code/._src
- eGAC3D-code/images/.DS_Store
- __MACOSX/eGAC3D-code/images/._.DS_Store
- eGAC3D-code/images/jetson_xaviernx.jpg
- __MACOSX/eGAC3D-code/images/._jetson_xaviernx.jpg
- eGAC3D-code/images/architecture.png
- __MACOSX/eGAC3D-code/images/._architecture.png
- eGAC3D-code/trt_src/DCNv2_jetson/
- __MACOSX/eGAC3D-code/trt_src/._DCNv2_jetson
- eGAC3D-code/trt_src/engine_thread.py
- __MACOSX/eGAC3D-code/trt_src/._engine_thread.py
- eGAC3D-code/trt_src/onnx_to_trt.py
- __MACOSX/eGAC3D-code/trt_src/._onnx_to_trt.py
- eGAC3D-code/trt_src/test.py
- __MACOSX/eGAC3D-code/trt_src/._test.py
- eGAC3D-code/trt_src/onnx-tensorrt/
- __MACOSX/eGAC3D-code/trt_src/._onnx-tensorrt
- eGAC3D-code/trt_src/engine.py
- __MACOSX/eGAC3D-code/trt_src/._engine.py
- eGAC3D-code/trt_src/utils.py
- __MACOSX/eGAC3D-code/trt_src/._utils.py
- eGAC3D-code/trt_src/jetson_detector.py
- __MACOSX/eGAC3D-code/trt_src/._jetson_detector.py
- eGAC3D-code/trt_src/images.py
- __MACOSX/eGAC3D-code/trt_src/._images.py
- eGAC3D-code/trt_src/infer.py
- __MACOSX/eGAC3D-code/trt_src/._infer.py
- eGAC3D-code/trt_src/utils_thread.py
- __MACOSX/eGAC3D-code/trt_src/._utils_thread.py
- eGAC3D-code/trt_src/decode.py
- __MACOSX/eGAC3D-code/trt_src/._decode.py
- eGAC3D-code/readme/BUILD_TENSORRT.md
- __MACOSX/eGAC3D-code/readme/._BUILD_TENSORRT.md
- eGAC3D-code/readme/INSTALL.md
- __MACOSX/eGAC3D-code/readme/._INSTALL.md
- eGAC3D-code/readme/DEMO.md
- __MACOSX/eGAC3D-code/readme/._DEMO.md
- eGAC3D-code/readme/INSTALL_JETSON.md
- __MACOSX/eGAC3D-code/readme/._INSTALL_JETSON.md
- eGAC3D-code/readme/DEMO_JETSON.md
- __MACOSX/eGAC3D-code/readme/._DEMO_JETSON.md
- eGAC3D-code/src/3d_nms.py
- __MACOSX/eGAC3D-code/src/._3d_nms.py
- eGAC3D-code/src/tools/
- __MACOSX/eGAC3D-code/src/._tools
- eGAC3D-code/src/.DS_Store
- __MACOSX/eGAC3D-code/src/._.DS_Store
- eGAC3D-code/src/_init_paths.py
- __MACOSX/eGAC3D-code/src/.__init_paths.py
- eGAC3D-code/src/test.py
- __MACOSX/eGAC3D-code/src/._test.py
- eGAC3D-code/src/lib/
- __MACOSX/eGAC3D-code/src/._lib
- eGAC3D-code/src/infer.py
- __MACOSX/eGAC3D-code/src/._infer.py
- eGAC3D-code/src/get_onnx.py
- __MACOSX/eGAC3D-code/src/._get_onnx.py
- eGAC3D-code/src/main.py
- __MACOSX/eGAC3D-code/src/._main.py
- eGAC3D-code/src/exp/
- __MACOSX/eGAC3D-code/src/._exp
- eGAC3D-code/src/video.py
- __MACOSX/eGAC3D-code/src/._video.py
- eGAC3D-code/trt_src/DCNv2_jetson/make.sh
- __MACOSX/eGAC3D-code/trt_src/DCNv2_jetson/._make.sh
- eGAC3D-code/trt_src/DCNv2_jetson/LICENSE
- __MACOSX/eGAC3D-code/trt_src/DCNv2_jetson/._LICENSE
- eGAC3D-code/trt_src/DCNv2_jetson/test/
- __MACOSX/eGAC3D-code/trt_src/DCNv2_jetson/._test
- eGAC3D-code/trt_src/DCNv2_jetson/dcn_v2.py
- __MACOSX/eGAC3D-code/trt_src/DCNv2_jetson/._dcn_v2.py
- eGAC3D-code/trt_src/DCNv2_jetson/__init__.py
- __MACOSX/eGAC3D-code/trt_src/DCNv2_jetson/.___init__.py
- eGAC3D-code/trt_src/DCNv2_jetson/README.md
- __MACOSX/eGAC3D-code/trt_src/DCNv2_jetson/._README.md
- eGAC3D-code/trt_src/DCNv2_jetson/setup.py
- __MACOSX/eGAC3D-code/trt_src/DCNv2_jetson/._setup.py
- eGAC3D-code/trt_src/DCNv2_jetson/src/
- __MACOSX/eGAC3D-code/trt_src/DCNv2_jetson/._src
- eGAC3D-code/trt_src/onnx-tensorrt/calib/
- __MACOSX/eGAC3D-code/trt_src/onnx-tensorrt/._calib
- eGAC3D-code/trt_src/onnx-tensorrt/TensorOrWeights.hpp
- __MACOSX/eGAC3D-code/trt_src/onnx-tensorrt/._TensorOrWeights.hpp
- eGAC3D-code/trt_src/onnx-tensorrt/onnx_backend_test.py
- __MACOSX/eGAC3D-code/trt_src/onnx-tensorrt/._onnx_backend_test.py
- eGAC3D-code/trt_src/onnx-tensorrt/PluginFactory.hpp
- __MACOSX/eGAC3D-code/trt_src/onnx-tensorrt/._PluginFactory.hpp
- eGAC3D-code/trt_src/onnx-tensorrt/ShapedWeights.cpp
- __MACOSX/eGAC3D-code/trt_src/onnx-tensorrt/._ShapedWeights.cpp
- eGAC3D-code/trt_src/onnx-tensorrt/docker/
- __MACOSX/eGAC3D-code/trt_src/onnx-tensorrt/._docker
- eGAC3D-code/trt_src/onnx-tensorrt/toposort.hpp
- __MACOSX/eGAC3D-code/trt_src/onnx-tensorrt/._toposort.hpp
- eGAC3D-code/trt_src/onnx-tensorrt/NvOnnxParserRuntime.cpp
- __MACOSX/eGAC3D-code/trt_src/onnx-tensorrt/._NvOnnxParserRuntime.cpp
- eGAC3D-code/trt_src/onnx-tensorrt/CMakeLists.txt
- __MACOSX/eGAC3D-code/trt_src/onnx-tensorrt/._CMakeLists.txt
- eGAC3D-code/trt_src/onnx-tensorrt/LICENSE
- __MACOSX/eGAC3D-code/trt_src/onnx-tensorrt/._LICENSE
- eGAC3D-code/trt_src/onnx-tensorrt/onnx_backend_test_custom.py
- __MACOSX/eGAC3D-code/trt_src/onnx-tensorrt/._onnx_backend_test_custom.py
- eGAC3D-code/trt_src/onnx-tensorrt/ResizeNearest.cu
- __MACOSX/eGAC3D-code/trt_src/onnx-tensorrt/._ResizeNearest.cu
- eGAC3D-code/trt_src/onnx-tensorrt/nv_onnx_parser_bindings.i
- __MACOSX/eGAC3D-code/trt_src/onnx-tensorrt/._nv_onnx_parser_bindings.i
- eGAC3D-code/trt_src/onnx-tensorrt/ShapeTensor.hpp
- __MACOSX/eGAC3D-code/trt_src/onnx-tensorrt/._ShapeTensor.hpp
- eGAC3D-code/trt_src/onnx-tensorrt/onnx2trt_runtime.hpp
- __MACOSX/eGAC3D-code/trt_src/onnx-tensorrt/._onnx2trt_runtime.hpp
- eGAC3D-code/trt_src/onnx-tensorrt/builtin_plugins.hpp
- __MACOSX/eGAC3D-code/trt_src/onnx-tensorrt/._builtin_plugins.hpp
- eGAC3D-code/trt_src/onnx-tensorrt/nv_onnx_parser_bindings.py
- __MACOSX/eGAC3D-code/trt_src/onnx-tensorrt/._nv_onnx_parser_bindings.py
- eGAC3D-code/trt_src/onnx-tensorrt/OnnxAttrs.cpp
- __MACOSX/eGAC3D-code/trt_src/onnx-tensorrt/._OnnxAttrs.cpp
- eGAC3D-code/trt_src/onnx-tensorrt/onnx2trt_common.hpp
- __MACOSX/eGAC3D-code/trt_src/onnx-tensorrt/._onnx2trt_common.hpp
- eGAC3D-code/trt_src/onnx-tensorrt/plugin/
- __MACOSX/eGAC3D-code/trt_src/onnx-tensorrt/._plugin
- eGAC3D-code/trt_src/onnx-tensorrt/ResizeNearest.hpp
- __MACOSX/eGAC3D-code/trt_src/onnx-tensorrt/._ResizeNearest.hpp
- eGAC3D-code/trt_src/onnx-tensorrt/builtin_op_importers.cpp
- __MACOSX/eGAC3D-code/trt_src/onnx-tensorrt/._builtin_op_importers.cpp
- eGAC3D-code/trt_src/onnx-tensorrt/onnx_trt_backend.cpp
- __MACOSX/eGAC3D-code/trt_src/onnx-tensorrt/._onnx_trt_backend.cpp
- eGAC3D-code/trt_src/onnx-tensorrt/ModelImporter.cpp
- __MACOSX/eGAC3D-code/trt_src/onnx-tensorrt/._ModelImporter.cpp
- eGAC3D-code/trt_src/onnx-tensorrt/NvOnnxParser.h
- __MACOSX/eGAC3D-code/trt_src/onnx-tensorrt/._NvOnnxParser.h
- eGAC3D-code/trt_src/onnx-tensorrt/.gitmodules
- __MACOSX/eGAC3D-code/trt_src/onnx-tensorrt/._.gitmodules
- eGAC3D-code/trt_src/onnx-tensorrt/operators.md
- __MACOSX/eGAC3D-code/trt_src/onnx-tensorrt/._operators.md
- eGAC3D-code/trt_src/onnx-tensorrt/onnx2trt_utils.cpp
- __MACOSX/eGAC3D-code/trt_src/onnx-tensorrt/._onnx2trt_utils.cpp
- eGAC3D-code/trt_src/onnx-tensorrt/trt_utils.hpp
- __MACOSX/eGAC3D-code/trt_src/onnx-tensorrt/._trt_utils.hpp
- eGAC3D-code/trt_src/onnx-tensorrt/README.md
- __MACOSX/eGAC3D-code/trt_src/onnx-tensorrt/._README.md
- eGAC3D-code/trt_src/onnx-tensorrt/Status.hpp
- __MACOSX/eGAC3D-code/trt_src/onnx-tensorrt/._Status.hpp
- eGAC3D-code/trt_src/onnx-tensorrt/plugin.cpp
- __MACOSX/eGAC3D-code/trt_src/onnx-tensorrt/._plugin.cpp
- eGAC3D-code/trt_src/onnx-tensorrt/builtin_plugins.cpp
- __MACOSX/eGAC3D-code/trt_src/onnx-tensorrt/._builtin_plugins.cpp
- eGAC3D-code/trt_src/onnx-tensorrt/setup.py
- __MACOSX/eGAC3D-code/trt_src/onnx-tensorrt/._setup.py
- eGAC3D-code/trt_src/onnx-tensorrt/third_party/
- __MACOSX/eGAC3D-code/trt_src/onnx-tensorrt/._third_party
- eGAC3D-code/trt_src/onnx-tensorrt/OnnxAttrs.hpp
- __MACOSX/eGAC3D-code/trt_src/onnx-tensorrt/._OnnxAttrs.hpp
- eGAC3D-code/trt_src/onnx-tensorrt/.gitignore
- __MACOSX/eGAC3D-code/trt_src/onnx-tensorrt/._.gitignore
- eGAC3D-code/trt_src/onnx-tensorrt/contributing.md
- __MACOSX/eGAC3D-code/trt_src/onnx-tensorrt/._contributing.md
- eGAC3D-code/trt_src/onnx-tensorrt/builtin_op_importers.hpp
- __MACOSX/eGAC3D-code/trt_src/onnx-tensorrt/._builtin_op_importers.hpp
- eGAC3D-code/trt_src/onnx-tensorrt/ModelImporter.hpp
- __MACOSX/eGAC3D-code/trt_src/onnx-tensorrt/._ModelImporter.hpp
- eGAC3D-code/trt_src/onnx-tensorrt/libnvonnxparser_runtime.version
- __MACOSX/eGAC3D-code/trt_src/onnx-tensorrt/._libnvonnxparser_runtime.version
- eGAC3D-code/trt_src/onnx-tensorrt/ImporterContext.hpp
- __MACOSX/eGAC3D-code/trt_src/onnx-tensorrt/._ImporterContext.hpp
- eGAC3D-code/trt_src/onnx-tensorrt/onnx2trt_utils.hpp
- __MACOSX/eGAC3D-code/trt_src/onnx-tensorrt/._onnx2trt_utils.hpp
- eGAC3D-code/trt_src/onnx-tensorrt/nv_onnx_parser_bindings_wrap.cpp
- __MACOSX/eGAC3D-code/trt_src/onnx-tensorrt/._nv_onnx_parser_bindings_wrap.cpp
- eGAC3D-code/trt_src/onnx-tensorrt/calib.table
- __MACOSX/eGAC3D-code/trt_src/onnx-tensorrt/._calib.table
- eGAC3D-code/trt_src/onnx-tensorrt/plugin_common.hpp
- __MACOSX/eGAC3D-code/trt_src/onnx-tensorrt/._plugin_common.hpp
- eGAC3D-code/trt_src/onnx-tensorrt/serialize.hpp
- __MACOSX/eGAC3D-code/trt_src/onnx-tensorrt/._serialize.hpp
- eGAC3D-code/trt_src/onnx-tensorrt/common.hpp
- __MACOSX/eGAC3D-code/trt_src/onnx-tensorrt/._common.hpp
- eGAC3D-code/trt_src/onnx-tensorrt/onnx2trt.hpp
- __MACOSX/eGAC3D-code/trt_src/onnx-tensorrt/._onnx2trt.hpp
- eGAC3D-code/trt_src/onnx-tensorrt/ShapedWeights.hpp
- __MACOSX/eGAC3D-code/trt_src/onnx-tensorrt/._ShapedWeights.hpp
- eGAC3D-code/trt_src/onnx-tensorrt/PluginFactory.cpp
- __MACOSX/eGAC3D-code/trt_src/onnx-tensorrt/._PluginFactory.cpp
- eGAC3D-code/trt_src/onnx-tensorrt/utils.hpp
- __MACOSX/eGAC3D-code/trt_src/onnx-tensorrt/._utils.hpp
- eGAC3D-code/trt_src/onnx-tensorrt/ResizeBind.cpp
- __MACOSX/eGAC3D-code/trt_src/onnx-tensorrt/._ResizeBind.cpp
- eGAC3D-code/trt_src/onnx-tensorrt/getSupportedAPITest.cpp
- __MACOSX/eGAC3D-code/trt_src/onnx-tensorrt/._getSupportedAPITest.cpp
- eGAC3D-code/trt_src/onnx-tensorrt/onnx_utils.hpp
- __MACOSX/eGAC3D-code/trt_src/onnx-tensorrt/._onnx_utils.hpp
- eGAC3D-code/trt_src/onnx-tensorrt/onnx_tensorrt/
- __MACOSX/eGAC3D-code/trt_src/onnx-tensorrt/._onnx_tensorrt
- eGAC3D-code/trt_src/onnx-tensorrt/main.cpp
- __MACOSX/eGAC3D-code/trt_src/onnx-tensorrt/._main.cpp
- eGAC3D-code/trt_src/onnx-tensorrt/libnvonnxparser.version
- __MACOSX/eGAC3D-code/trt_src/onnx-tensorrt/._libnvonnxparser.version
- eGAC3D-code/trt_src/onnx-tensorrt/NvOnnxParser.cpp
- __MACOSX/eGAC3D-code/trt_src/onnx-tensorrt/._NvOnnxParser.cpp
- eGAC3D-code/trt_src/onnx-tensorrt/ShapeTensor.cpp
- __MACOSX/eGAC3D-code/trt_src/onnx-tensorrt/._ShapeTensor.cpp
- eGAC3D-code/trt_src/onnx-tensorrt/NvOnnxParserRuntime.h
- __MACOSX/eGAC3D-code/trt_src/onnx-tensorrt/._NvOnnxParserRuntime.h
- eGAC3D-code/src/tools/prepare_data.py
- __MACOSX/eGAC3D-code/src/tools/._prepare_data.py
- eGAC3D-code/src/tools/_init_paths.py
- __MACOSX/eGAC3D-code/src/tools/.__init_paths.py
- eGAC3D-code/src/tools/kitti.py
- __MACOSX/eGAC3D-code/src/tools/._kitti.py
- eGAC3D-code/src/tools/kitti-object-eval-python/
- __MACOSX/eGAC3D-code/src/tools/._kitti-object-eval-python
- eGAC3D-code/src/tools/get_kitti.sh
- __MACOSX/eGAC3D-code/src/tools/._get_kitti.sh
- eGAC3D-code/src/tools/kitti_eval/
- __MACOSX/eGAC3D-code/src/tools/._kitti_eval
- eGAC3D-code/src/lib/.DS_Store
- __MACOSX/eGAC3D-code/src/lib/._.DS_Store
- eGAC3D-code/src/lib/datasets/
- __MACOSX/eGAC3D-code/src/lib/._datasets
- eGAC3D-code/src/lib/utils/
- __MACOSX/eGAC3D-code/src/lib/._utils
- eGAC3D-code/src/lib/models/
- __MACOSX/eGAC3D-code/src/lib/._models
- eGAC3D-code/src/lib/logger.py
- __MACOSX/eGAC3D-code/src/lib/._logger.py
- eGAC3D-code/src/lib/opts.py
- __MACOSX/eGAC3D-code/src/lib/._opts.py
- eGAC3D-code/src/lib/external/
- __MACOSX/eGAC3D-code/src/lib/._external
- eGAC3D-code/src/lib/detectors/
- __MACOSX/eGAC3D-code/src/lib/._detectors
- eGAC3D-code/src/lib/trains/
- __MACOSX/eGAC3D-code/src/lib/._trains
- eGAC3D-code/src/exp/default/
- __MACOSX/eGAC3D-code/src/exp/._default
- eGAC3D-code/trt_src/DCNv2_jetson/test/testcpu.py
- __MACOSX/eGAC3D-code/trt_src/DCNv2_jetson/test/._testcpu.py
- eGAC3D-code/trt_src/DCNv2_jetson/test/testcuda.py
- __MACOSX/eGAC3D-code/trt_src/DCNv2_jetson/test/._testcuda.py
- eGAC3D-code/trt_src/DCNv2_jetson/test/test.py
- __MACOSX/eGAC3D-code/trt_src/DCNv2_jetson/test/._test.py
- eGAC3D-code/trt_src/DCNv2_jetson/src/cpu/
- __MACOSX/eGAC3D-code/trt_src/DCNv2_jetson/src/._cpu
- eGAC3D-code/trt_src/DCNv2_jetson/src/cuda/
- __MACOSX/eGAC3D-code/trt_src/DCNv2_jetson/src/._cuda
- eGAC3D-code/trt_src/DCNv2_jetson/src/dcn_v2.h
- __MACOSX/eGAC3D-code/trt_src/DCNv2_jetson/src/._dcn_v2.h
- eGAC3D-code/trt_src/DCNv2_jetson/src/vision.cpp
- __MACOSX/eGAC3D-code/trt_src/DCNv2_jetson/src/._vision.cpp
- eGAC3D-code/trt_src/onnx-tensorrt/calib/entro_calibrator.cpp
- __MACOSX/eGAC3D-code/trt_src/onnx-tensorrt/calib/._entro_calibrator.cpp
- eGAC3D-code/trt_src/onnx-tensorrt/calib/entro_calibrator.h
- __MACOSX/eGAC3D-code/trt_src/onnx-tensorrt/calib/._entro_calibrator.h
- eGAC3D-code/trt_src/onnx-tensorrt/docker/onnx-tensorrt-tar.Dockerfile
- __MACOSX/eGAC3D-code/trt_src/onnx-tensorrt/docker/._onnx-tensorrt-tar.Dockerfile
- eGAC3D-code/trt_src/onnx-tensorrt/docker/onnx-tensorrt-deb.Dockerfile
- __MACOSX/eGAC3D-code/trt_src/onnx-tensorrt/docker/._onnx-tensorrt-deb.Dockerfile
- eGAC3D-code/trt_src/onnx-tensorrt/plugin/CMakeLists.txt
- __MACOSX/eGAC3D-code/trt_src/onnx-tensorrt/plugin/._CMakeLists.txt
- eGAC3D-code/trt_src/onnx-tensorrt/plugin/Resize_v0/
- __MACOSX/eGAC3D-code/trt_src/onnx-tensorrt/plugin/._Resize_v0
- eGAC3D-code/trt_src/onnx-tensorrt/plugin/README.md
- __MACOSX/eGAC3D-code/trt_src/onnx-tensorrt/plugin/._README.md
- eGAC3D-code/trt_src/onnx-tensorrt/plugin/DCN/
- __MACOSX/eGAC3D-code/trt_src/onnx-tensorrt/plugin/._DCN
- eGAC3D-code/trt_src/onnx-tensorrt/plugin/cublas_test.cu
- __MACOSX/eGAC3D-code/trt_src/onnx-tensorrt/plugin/._cublas_test.cu
- eGAC3D-code/trt_src/onnx-tensorrt/third_party/onnx/
- __MACOSX/eGAC3D-code/trt_src/onnx-tensorrt/third_party/._onnx
- eGAC3D-code/trt_src/onnx-tensorrt/onnx_tensorrt/backend.py
- __MACOSX/eGAC3D-code/trt_src/onnx-tensorrt/onnx_tensorrt/._backend.py
- eGAC3D-code/trt_src/onnx-tensorrt/onnx_tensorrt/config.py
- __MACOSX/eGAC3D-code/trt_src/onnx-tensorrt/onnx_tensorrt/._config.py
- eGAC3D-code/trt_src/onnx-tensorrt/onnx_tensorrt/runtime/
- __MACOSX/eGAC3D-code/trt_src/onnx-tensorrt/onnx_tensorrt/._runtime
- eGAC3D-code/trt_src/onnx-tensorrt/onnx_tensorrt/__init__.py
- __MACOSX/eGAC3D-code/trt_src/onnx-tensorrt/onnx_tensorrt/.___init__.py
- eGAC3D-code/trt_src/onnx-tensorrt/onnx_tensorrt/parser/
- __MACOSX/eGAC3D-code/trt_src/onnx-tensorrt/onnx_tensorrt/._parser
- eGAC3D-code/trt_src/onnx-tensorrt/onnx_tensorrt/tensorrt_engine.py
- __MACOSX/eGAC3D-code/trt_src/onnx-tensorrt/onnx_tensorrt/._tensorrt_engine.py
- eGAC3D-code/src/tools/kitti-object-eval-python/ImageSets/
- __MACOSX/eGAC3D-code/src/tools/kitti-object-eval-python/._ImageSets
[truncated: 8,520 more entries]
