# Supplementary material for: eGAC3D: enhancing depth adaptive convolution and depth estimation for monocular 3D object pose detection
Source: PeerJ Comput Sci. 2022 Nov 3;8:e1144. doi: 10.7717/peerj-cs.1144 (PMC9680869; doi:10.7717/peerj-cs.1144)
Supplement: Supplemental Information 1 [file peerj-cs-08-1144-s001.zip › eGAC3D-code/trt_src/utils.py]

from __future__ import absolute_import
from __future__ import division
from __future__ import print_function

import torch
import torch.nn as nn

import numpy as np
import cv2

class AverageMeter(object):
    """Computes and stores the average and current value"""
    def __init__(self):
        self.reset()

    def reset(self):
        self.val = 0
        self.avg = 0
        self.sum = 0
        self.count = 0
        self.start_count = 40

    def update(self, val, n=1):
        self.val = val
        self.count += n
        # if self.count < self.start_count:
        #     return

        self.sum += val * n
        if self.count > 0:
          self.avg = self.sum / (self.count)


def compute_box_3d(dim, location, rotation_y):
    # dim: 3
    # location: 3
    # rotation_y: 1
    # return: 8 x 3
    c, s = np.cos(rotation_y), np.sin(rotation_y)
    R = np.array([[c, 0, s], [0, 1, 0], [-s, 0, c]], dtype=np.float32)
    l, w, h = dim[2], dim[1], dim[0]
    x_corners = [l/2, l/2, -l/2, -l/2, l/2, l/2, -l/2, -l/2,0]
    y_corners = [0,0,0,0,-h,-h,-h,-h,-h/2]
    z_corners = [w/2, -w/2, -w/2, w/2, w/2, -w/2, -w/2, w/2,0]

    corners = np.array([x_corners, y_corners, z_corners], dtype=np.float32)
    corners_3d = np.dot(R, corners) 
    corners_3d = corners_3d + np.array(location, dtype=np.float32).reshape(3, 1)
    return corners_3d.transpose(1, 0)

def project_to_image(pts_3d, P):
    # pts_3d: n x 3
    # P: 3 x 4
    # return: n x 2
    pts_3d_homo = np.concatenate(
        [pts_3d, np.ones((pts_3d.shape[0], 1), dtype=np.float32)], axis=1)
    pts_2d = np.dot(P, pts_3d_homo.transpose(1, 0)).transpose(1, 0)
    pts_2d = pts_2d[:, :2] / pts_2d[:, 2:]
    return pts_2d
