# Supplementary material for: eGAC3D: enhancing depth adaptive convolution and depth estimation for monocular 3D object pose detection
Source: PeerJ Comput Sci. 2022 Nov 3;8:e1144. doi: 10.7717/peerj-cs.1144 (PMC9680869; doi:10.7717/peerj-cs.1144)
Supplement: Supplemental Information 1 [file peerj-cs-08-1144-s001.zip › eGAC3D-code/trt_src/decode.py]

from __future__ import absolute_import
from __future__ import division
from __future__ import print_function

import torch
import torch.nn as nn
import numpy as np

def _sigmoid(x):
  y = torch.clamp(x.sigmoid_(), min=1e-4, max=1-1e-4)
  return y

def _gather_feat(feat, ind, mask=None):
    dim  = feat.size(2)
    ind  = ind.unsqueeze(2).expand(ind.size(0), ind.size(1), dim)
    feat = feat.gather(1, ind)
    if mask is not None:
        mask = mask.unsqueeze(2).expand_as(feat)
        feat = feat[mask]
        feat = feat.view(-1, dim)
    return feat

def _transpose_and_gather_feat(feat, ind):
    feat = feat.permute(0, 2, 3, 1).contiguous()
    feat = feat.view(feat.size(0), -1, feat.size(3))
    feat = _gather_feat(feat, ind)
    return feat

def _nms(heat, kernel=3):
    pad = (kernel - 1) // 2
    hmax = nn.functional.max_pool2d(
        heat, (kernel, kernel), stride=1, padding=pad)
    keep = (hmax == heat).float()
    return heat * keep


def _topk(scores, K=40):
    batch, cat, height, width = scores.size()
      
    topk_scores, topk_inds = torch.topk(scores.view(batch, cat, -1), K)
    # topk_inds = topk_inds.float()
    topk_inds = topk_inds % (height * width)
    
    topk_ys   = (topk_inds.float() / width).int().float()
    topk_xs   = (topk_inds % width).int().float()
      
    topk_score, topk_ind = torch.topk(topk_scores.view(batch, -1), K)
    # topk_ind = topk_ind.float()
    topk_clses = (topk_ind.float() / K).int()
    # topk_ind = topk_ind.long()
    topk_inds = _gather_feat(
        topk_inds.view(batch, -1, 1), topk_ind).view(batch, K)
    topk_ys = _gather_feat(topk_ys.view(batch, -1, 1), topk_ind).view(batch, K)
    topk_xs = _gather_feat(topk_xs.view(batch, -1, 1), topk_ind).view(batch, K)
    return topk_score, topk_inds, topk_clses, topk_ys, topk_xs


def gen_position(kps,dim,rot,const, calib, opinv, ground_plane, pos_y):
    b=kps.size(0)
    c=kps.size(1)

    pos_y = torch.clamp(pos_y * 4, min=170, max=380) - 170
    pos_y = -(pos_y) / 210
    pos_y = 0.5 * torch.exp(pos_y)
    z1 = torch.zeros_like(pos_y)
    lambd1 = torch.cat((z1, pos_y, z1), dim=1).unsqueeze(-1)
    lambd2 = torch.cat((z1, z1, pos_y * 0.0025), dim=1).unsqueeze(-1)
    z2 = torch.zeros_like(lambd1)
    lambd = torch.cat((z2, lambd1, lambd2), dim=2)

    kps = kps.view(b, c, -1, 2).permute(0, 1, 3, 2)
    hom = torch.ones(b, c, 1, 10).cuda()
    kps = torch.cat((kps, hom), dim=2).view(-1, 3, 10)
    kps = torch.bmm(opinv, kps).view(b, c, 2, 10)
    kps = kps.permute(0, 1, 3, 2).contiguous().view(b, c, -1)  # 16.32,20

    contact_kps = kps[:,:,18:20]
    kps = kps[:,:,0:18]
    contact_kps_y = torch.clamp(contact_kps[:,:,[1]].long(), 190, 500)
    z_suggest = torch.gather(ground_plane, 2, contact_kps_y).float()

    si = torch.zeros_like(kps[:, :, 0:1]) + calib[:, 0:1, 0:1]
    alpha_idx = rot[:, :, 1] > rot[:, :, 5]
    alpha_idx = alpha_idx.float()
    alpha1 = torch.atan(rot[:, :, 2] / rot[:, :, 3]) + (-0.5 * np.pi)
    alpha2 = torch.atan(rot[:, :, 6] / rot[:, :, 7]) + (0.5 * np.pi)
    alpna_pre = alpha1 * alpha_idx + alpha2 * (1 - alpha_idx)
    alpna_pre = alpna_pre.unsqueeze(2)

    rot_y = alpna_pre + torch.atan2(kps[:, :, 16:17] - calib[:, 0:1, 2:3], si)
    rot_y[rot_y > np.pi] = rot_y[rot_y > np.pi] - 2 * np.pi
    rot_y[rot_y < - np.pi] = rot_y[rot_y < - np.pi] + 2 * np.pi

    calib = calib.unsqueeze(1)
    calib = calib.expand(b, c, -1, -1).contiguous()
    kpoint = kps[:, :, :18]
    f = calib[:, :, 0, 0].unsqueeze(2)
    f = f.expand_as(kpoint)
    cx, cy = calib[:, :, 0, 2].unsqueeze(2), calib[:, :, 1, 2].unsqueeze(2)
    cxy = torch.cat((cx, cy), dim=2)
    cxy = cxy.repeat(1, 1, 9)  # b,c,18
    kp_norm = (kpoint - cxy) / f

    l = dim[:, :, 2:3]
    h = dim[:, :, 0:1]
    w = dim[:, :, 1:2]

    h_prim = h.clone().view(b*c, 1)
    h_prim = (1.65 - h_prim/2) * pos_y
    z3  = torch.zeros_like(h_prim)

    z_suggest = z_suggest.view(b*c, -1)
    z_suggest = z_suggest * pos_y * 0.0025

    teta = torch.cat((z3, h_prim, z_suggest), dim = 1).unsqueeze(-1)

    cosori = torch.cos(rot_y)
    sinori = torch.sin(rot_y)

    B = torch.zeros_like(kpoint)
    C = torch.zeros_like(kpoint)

    kp = kp_norm.unsqueeze(3)  # b,c,16,1
    # const = const.expand(b, c, -1, -1)
    A = torch.cat([const, kp], dim=3)

    B[:, :, 0:1] = l * 0.5 * cosori + w * 0.5 * sinori
    B[:, :, 1:2] = h * 0.5
    B[:, :, 2:3] = l * 0.5 * cosori - w * 0.5 * sinori
    B[:, :, 3:4] = h * 0.5
    B[:, :, 4:5] = -l * 0.5 * cosori - w * 0.5 * sinori
    B[:, :, 5:6] = h * 0.5
    B[:, :, 6:7] = -l * 0.5 * cosori + w * 0.5 * sinori
    B[:, :, 7:8] = h * 0.5
    B[:, :, 8:9] = l * 0.5 * cosori + w * 0.5 * sinori
    B[:, :, 9:10] = -h * 0.5
    B[:, :, 10:11] = l * 0.5 * cosori - w * 0.5 * sinori
    B[:, :, 11:12] = -h * 0.5
    B[:, :, 12:13] = -l * 0.5 * cosori - w * 0.5 * sinori
    B[:, :, 13:14] = -h * 0.5
    B[:, :, 14:15] = -l * 0.5 * cosori + w * 0.5 * sinori
    B[:, :, 15:16] = -h * 0.5
    B[:, :, 16:17] = 0
    B[:, :, 17:18] = 0

    C[:, :, 0:1] = -l * 0.5 * sinori + w * 0.5 * cosori
    C[:, :, 1:2] = -l * 0.5 * sinori + w * 0.5 * cosori
    C[:, :, 2:3] = -l * 0.5 * sinori - w * 0.5 * cosori
    C[:, :, 3:4] = -l * 0.5 * sinori - w * 0.5 * cosori
    C[:, :, 4:5] = l * 0.5 * sinori - w * 0.5 * cosori
    C[:, :, 5:6] = l * 0.5 * sinori - w * 0.5 * cosori
    C[:, :, 6:7] = l * 0.5 * sinori + w * 0.5 * cosori
    C[:, :, 7:8] = l * 0.5 * sinori + w * 0.5 * cosori
    C[:, :, 8:9] = -l * 0.5 * sinori + w * 0.5 * cosori
    C[:, :, 9:10] = -l * 0.5 * sinori + w * 0.5 * cosori
    C[:, :, 10:11] = -l * 0.5 * sinori - w * 0.5 * cosori
    C[:, :, 11:12] = -l * 0.5 * sinori - w * 0.5 * cosori
    C[:, :, 12:13] = l * 0.5 * sinori - w * 0.5 * cosori
    C[:, :, 13:14] = l * 0.5 * sinori - w * 0.5 * cosori
    C[:, :, 14:15] = l * 0.5 * sinori + w * 0.5 * cosori
    C[:, :, 15:16] = l * 0.5 * sinori + w * 0.5 * cosori
    C[:, :, 16:17] = 0
    C[:, :, 17:18] = 0

    B = B - kp_norm * C


    AT = A.permute(0, 1, 3, 2)
    AT = AT.view(b * c, 3, 18)
    A = A.view(b * c, 18, 3)
    B = B.view(b * c, 18, 1).float()

    pinv    = torch.bmm(AT, A)
    pinv    = pinv + lambd
    pinv    = torch.inverse(pinv)
    ATB     = torch.bmm(AT,B)
    ATB     = ATB + teta
    pinv    = torch.bmm(pinv, ATB)

    pinv = pinv.view(b, c, 3, 1).squeeze(3)
    pinv[:,:,0] -= 0.062169004

    return pinv,rot_y,kps


def car_pose_decode(
        heat, hps, rot, dim, prob, K=10, meta=None,const=None):

    batch, cat, height, width = heat.size()
    
    heat = _sigmoid(heat)
    heat = _nms(heat)

    scores, inds, clses, ys, xs = _topk(heat, K=K)
    clses = clses.view(batch, K, 1).float()
    scores = scores.view(batch, K, 1)
    pos_y = ys.clone().view(batch * K, -1)

    kps = _transpose_and_gather_feat(hps, inds)
    rot = _transpose_and_gather_feat(rot, inds)
    dim = _transpose_and_gather_feat(dim, inds)
    prob = _transpose_and_gather_feat(prob, inds)


    # kps = features[:,:,0:20]
    # rot = features[:,:,20:28]
    # dim = features[:,:,28:31]
    # prob = features[:,:,31:32]

    kps[..., ::2] += xs.view(batch, K, 1).expand(batch, K, 10)
    kps[..., 1::2] += ys.view(batch, K, 1).expand(batch, K, 10)

    prob = _sigmoid(prob)
    
    calib = meta['calib'].unsqueeze(0)
    opinv = meta['trans_output_inv'].unsqueeze(0).unsqueeze(1).expand(batch, K, -1, -1).contiguous().view(-1, 2, 3).float()
    ground_plane = meta['ground_plane'].unsqueeze(0).unsqueeze(1).expand(batch, K, -1).contiguous()

    position,rot_y,kps_inv = gen_position(kps, dim, rot, const, calib, opinv, ground_plane, pos_y)

    kps = kps[:,:,:18]
    bboxes_kp=kps.view(kps.size(0),kps.size(1),9,2)
    box_min,_=torch.min(bboxes_kp,dim=2)
    box_max,_=torch.max(bboxes_kp,dim=2)
    bboxes=torch.cat((box_min,box_max),dim=2)
    # hm_score=kps[:,:,0:9]

    bboxes = bboxes.view(batch, K, -1, 2).permute(0, 1, 3, 2)
    hom = torch.ones(batch, K, 1, 2).cuda()
    bboxes = torch.cat((bboxes, hom), dim=2).view(-1, 3, 2)
    bboxes = torch.bmm(opinv, bboxes).view(batch, K, 2, 2)
    bboxes = bboxes.permute(0, 1, 3, 2).contiguous().view(batch, K, -1)

    # detections = torch.cat([bboxes, scores, kps_inv,hm_score, dim,rot_y,position,prob,clses], dim=2)
    detections = torch.cat([bboxes, scores, dim, rot_y, position, prob, clses], dim=2)
    #   bboxes  scores  dim     rot_y   position    prob    classes
    #   0:4     4:5     5:8     8:9     9:12        12:13   13:14

    return detections
