# Supplementary material for: eGAC3D: enhancing depth adaptive convolution and depth estimation for monocular 3D object pose detection
Source: PeerJ Comput Sci. 2022 Nov 3;8:e1144. doi: 10.7717/peerj-cs.1144 (PMC9680869; doi:10.7717/peerj-cs.1144)
Supplement: Supplemental Information 1 [file peerj-cs-08-1144-s001.zip › eGAC3D-code/readme/BUILD_TENSORRT.md]

1. Build plugin of TensorRT:
```bash
cd trt_src/onnx-tensorrt/plugin &&\
mkdir build && cd build &&\
cmake .. &&\
make -j6
```

2. Build `onnx-tensorrt`:
```bash
cd trt_src/onnx-tensorrt &&\
mkdir build && cd build &&\
cmake .. &\
make -j6
```

3. Build DCNv2 compatible with TensorRT plugin:
Replace folder /src/lib/models/networks/DCNv2 with /trt_src/DCNv2_jetson and rename the folder as DCNv2

Build DCNv2 src:

```bash
cd src/lib/models/networks/DCNv2
sudo ./make.sh
```
