# Supplementary material for: eGAC3D: enhancing depth adaptive convolution and depth estimation for monocular 3D object pose detection
Source: PeerJ Comput Sci. 2022 Nov 3;8:e1144. doi: 10.7717/peerj-cs.1144 (PMC9680869; doi:10.7717/peerj-cs.1144)
Supplement: Supplemental Information 1 [file peerj-cs-08-1144-s001.zip › eGAC3D-code/src/main.py]

from __future__ import absolute_import
from __future__ import division
from __future__ import print_function

import _init_paths

import os
#os.environ['CUDA_VISIBLE_DEVICES'] = "0,1,2,3,4,5,6,7"
import torch
import torch.utils.data
from opts import Opts
from models.model import create_model, load_model, save_model
from models.data_parallel import DataParallel
from logger import Logger
from datasets.dataset_factory import get_dataset

from trains.car_pose import CarPoseTrainer


def main(opt):
    torch.manual_seed(opt.seed)
    torch.backends.cudnn.benchmark = not opt.not_cuda_benchmark and not opt.test

    Dataset = get_dataset(opt.dataset)
    opt = Opts().update_dataset_info_and_set_heads(opt, Dataset)
    print(opt)

    logger = Logger(opt)
    if opt.distribute:
        local_rank = os.environ['SLURM_LOCALID']
        torch.cuda.set_device(int(float(local_rank)))
    os.environ['CUDA_VISIBLE_DEVICES'] = opt.gpus_str
    opt.device = torch.device('cuda' if opt.gpus[0] >= 0 else 'cpu')

    print('Creating model...')
    model = create_model(opt.arch, opt.heads, opt.head_conv)
    optimizer = torch.optim.Adam(model.parameters(), opt.lr)
    start_epoch = 0
    if opt.load_model != '':
        model, optimizer, start_epoch = load_model(
            model, opt.load_model, optimizer, opt.resume, opt.lr, opt.lr_step)

    Trainer = CarPoseTrainer
    trainer = Trainer(opt, model, optimizer)
    trainer.set_device(opt.gpus, opt.chunk_sizes, opt.device, opt.distribute)

    print('Setting up data...')
    val_loader = torch.utils.data.DataLoader(
        Dataset(opt, 'val'),
        batch_size=1,
        shuffle=False,
        num_workers=1,
        pin_memory=True
    )

    if opt.test:
        _, preds = trainer.val(0, val_loader)
        val_loader.dataset.run_eval(preds, opt.save_dir)
        return

    train_loader = torch.utils.data.DataLoader(
        Dataset(opt, 'train'),
        batch_size=opt.batch_size,
        shuffle=True,
        num_workers=opt.num_workers,
        pin_memory=True,
        drop_last=True
    )

    print('Starting training...')
    best = 1e10
    coor_best = 1
    for epoch in range(start_epoch + 1, opt.num_epochs + 1):
        mark = epoch if opt.save_all else 'last'
        log_dict_train, _ = trainer.train(epoch, train_loader)
        logger.write('epoch: {} |'.format(epoch))
        for k, v in log_dict_train.items():
            logger.scalar_summary('train_{}'.format(k), v, epoch)
            logger.write('{} {:8f} | '.format(k, v))

        if log_dict_train['coor_loss'] < coor_best:
            coor_best = log_dict_train['coor_loss']
            save_model(os.path.join(opt.save_dir, 'model_best.pth'),
                       epoch, model)

        # if opt.val_intervals > 0 and epoch % opt.val_intervals == 0:
        #     save_model(os.path.join(opt.save_dir, 'model_{}.pth'.format(mark)),
        #                epoch, model, optimizer)
        #     with torch.no_grad():
        #         log_dict_val, preds = trainer.val(epoch, val_loader)
        #     for k, v in log_dict_val.items():
        #         logger.scalar_summary('val_{}'.format(k), v, epoch)
        #         logger.write('{} {:8f} | '.format(k, v))
        #     if log_dict_val[opt.metric] < best:
        #         best = log_dict_val[opt.metric]
        #         save_model(os.path.join(opt.save_dir, 'model_best.pth'),
        #                    epoch, model)
        save_model(os.path.join(opt.save_dir, 'model_last.pth'),
                    epoch, model, optimizer)
        logger.write('\n')
        if epoch in opt.lr_step:
            if opt.distribute:
                local_rank = os.environ['SLURM_LOCALID']
                if int(float(local_rank)) == 0:
                    save_model(os.path.join(opt.save_dir, 'model_{}.pth'.format(epoch)),
                               epoch, model, optimizer)
            else:
                save_model(os.path.join(opt.save_dir, 'model_{}.pth'.format(epoch)),
                           epoch, model, optimizer)
            lr = opt.lr * (0.1 ** (opt.lr_step.index(epoch) + 1))
            print('Drop LR to', lr)
            for param_group in optimizer.param_groups:
                param_group['lr'] = lr
    logger.close()


if __name__ == '__main__':
    opt = Opts().parse()
    main(opt)
