# Supplementary material for: eGAC3D: enhancing depth adaptive convolution and depth estimation for monocular 3D object pose detection
Source: PeerJ Comput Sci. 2022 Nov 3;8:e1144. doi: 10.7717/peerj-cs.1144 (PMC9680869; doi:10.7717/peerj-cs.1144)
Supplement: Supplemental Information 1 [file peerj-cs-08-1144-s001.zip › eGAC3D-code/trt_src/DCNv2_jetson/README.md]

## Deformable Convolutional Networks V2 with Pytorch 1.0

### Build
```bash
    ./make.sh         # build
    python test.py    # run examples and gradient check 
```

### An Example
- deformable conv
```python
    from dcn_v2 import DCN
    input = torch.randn(2, 64, 128, 128).cuda()
    # wrap all things (offset and mask) in DCN
    dcn = DCN(64, 64, kernel_size=(3,3), stride=1, padding=1, deformable_groups=2).cuda()
    output = dcn(input)
    print(output.shape)
```
- deformable roi pooling
```python
    from dcn_v2 import DCNPooling
    input = torch.randn(2, 32, 64, 64).cuda()
    batch_inds = torch.randint(2, (20, 1)).cuda().float()
    x = torch.randint(256, (20, 1)).cuda().float()
    y = torch.randint(256, (20, 1)).cuda().float()
    w = torch.randint(64, (20, 1)).cuda().float()
    h = torch.randint(64, (20, 1)).cuda().float()
    rois = torch.cat((batch_inds, x, y, x + w, y + h), dim=1)

    # mdformable pooling (V2)
    # wrap all things (offset and mask) in DCNPooling
    dpooling = DCNPooling(spatial_scale=1.0 / 4,
                         pooled_size=7,
                         output_dim=32,
                         no_trans=False,
                         group_size=1,
                         trans_std=0.1).cuda()

    dout = dpooling(input, rois)
```
### Note
Now the master branch is for pytorch 1.0 (new ATen API), you can switch back to pytorch 0.4 with,
```bash
git checkout pytorch_0.4
```

### Known Issues:

- [x] Gradient check w.r.t offset (solved)
- [ ] Backward is not reentrant (minor)

This is an adaption of the official [Deformable-ConvNets](https://github.com/msracver/Deformable-ConvNets/tree/master/DCNv2_op).

<s>I have ran the gradient check for many times with DOUBLE type. Every tensor **except offset** passes.
However, when I set the offset to 0.5, it passes. I'm still wondering what cause this problem. Is it because some
non-differential points? </s>

Update: all gradient check passes with double precision. 

Another issue is that it raises `RuntimeError: Backward is not reentrant`. However, the error is very small (`<1e-7` for 
float `<1e-15` for double), 
so it may not be a serious problem (?)

Please post an issue or PR if you have any comments.
    
