# Supplementary material for: eGAC3D: enhancing depth adaptive convolution and depth estimation for monocular 3D object pose detection
Source: PeerJ Comput Sci. 2022 Nov 3;8:e1144. doi: 10.7717/peerj-cs.1144 (PMC9680869; doi:10.7717/peerj-cs.1144)
Supplement: Supplemental Information 1 [file peerj-cs-08-1144-s001.zip › eGAC3D-code/trt_src/DCNv2_jetson/setup.py]

#!/usr/bin/env python

import glob
import os

import torch
from setuptools import find_packages, setup
from torch.utils.cpp_extension import CUDA_HOME, CppExtension, CUDAExtension

requirements = ["torch", "torchvision"]


def get_extensions():
    this_dir = os.path.dirname(os.path.abspath(__file__))
    extensions_dir = os.path.join(this_dir, "src")

    main_file = glob.glob(os.path.join(extensions_dir, "*.cpp"))
    source_cpu = glob.glob(os.path.join(extensions_dir, "cpu", "*.cpp"))
    source_cuda = glob.glob(os.path.join(extensions_dir, "cuda", "*.cu"))

    os.environ["CC"] = "g++"
    sources = main_file + source_cpu
    extension = CppExtension
    extra_compile_args = {"cxx": []}
    define_macros = []

    if torch.cuda.is_available() and CUDA_HOME is not None:
        extension = CUDAExtension
        sources += source_cuda
        define_macros += [("WITH_CUDA", None)]
        extra_compile_args["nvcc"] = [
            "-DCUDA_HAS_FP16=1",
            "-D__CUDA_NO_HALF_OPERATORS__",
            "-D__CUDA_NO_HALF_CONVERSIONS__",
            "-D__CUDA_NO_HALF2_OPERATORS__",
        ]
    else:
        # raise NotImplementedError('Cuda is not available')
        pass

    sources = [os.path.join(extensions_dir, s) for s in sources]
    include_dirs = [extensions_dir]
    ext_modules = [
        extension(
            "_ext",
            sources,
            include_dirs=include_dirs,
            define_macros=define_macros,
            extra_compile_args=extra_compile_args,
        )
    ]
    return ext_modules


setup(
    name="DCNv2",
    version="0.1",
    author="charlesshang",
    url="https://github.com/charlesshang/DCNv2",
    description="deformable convolutional networks",
    packages=find_packages(
        exclude=(
            "configs",
            "tests",
        )
    ),
    # install_requires=requirements,
    ext_modules=get_extensions(),
    cmdclass={"build_ext": torch.utils.cpp_extension.BuildExtension},
)
