# Supplementary material for: eGAC3D: enhancing depth adaptive convolution and depth estimation for monocular 3D object pose detection
Source: PeerJ Comput Sci. 2022 Nov 3;8:e1144. doi: 10.7717/peerj-cs.1144 (PMC9680869; doi:10.7717/peerj-cs.1144)
Supplement: Supplemental Information 1 [file peerj-cs-08-1144-s001.zip › eGAC3D-code/trt_src/onnx-tensorrt/TensorOrWeights.hpp]

/*
 * Copyright (c) 2018, NVIDIA CORPORATION. All rights reserved.
 *
 * Permission is hereby granted, free of charge, to any person obtaining a
 * copy of this software and associated documentation files (the "Software"),
 * to deal in the Software without restriction, including without limitation
 * the rights to use, copy, modify, merge, publish, distribute, sublicense,
 * and/or sell copies of the Software, and to permit persons to whom the
 * Software is furnished to do so, subject to the following conditions:
 *
 * The above copyright notice and this permission notice shall be included in
 * all copies or substantial portions of the Software.
 *
 * THE SOFTWARE IS PROVIDED "AS IS", WITHOUT WARRANTY OF ANY KIND, EXPRESS OR
 * IMPLIED, INCLUDING BUT NOT LIMITED TO THE WARRANTIES OF MERCHANTABILITY,
 * FITNESS FOR A PARTICULAR PURPOSE AND NONINFRINGEMENT.  IN NO EVENT SHALL
 * THE AUTHORS OR COPYRIGHT HOLDERS BE LIABLE FOR ANY CLAIM, DAMAGES OR OTHER
 * LIABILITY, WHETHER IN AN ACTION OF CONTRACT, TORT OR OTHERWISE, ARISING
 * FROM, OUT OF OR IN CONNECTION WITH THE SOFTWARE OR THE USE OR OTHER
 * DEALINGS IN THE SOFTWARE.
 */

#pragma once

#include "ShapedWeights.hpp"

#include <NvInfer.h>
#include <cassert>

namespace onnx2trt
{

class TensorOrWeights
{
    union
    {
        nvinfer1::ITensor* _tensor;
        ShapedWeights _weights;
    };
    enum
    {
        NODE_TENSOR,
        NODE_WEIGHTS
    } _variant;

public:
    TensorOrWeights()
        : _tensor(nullptr)
        , _variant(NODE_TENSOR)
    {
    }
    TensorOrWeights(nvinfer1::ITensor* tensor)
        : _tensor(tensor)
        , _variant(NODE_TENSOR)
    {
    }
    TensorOrWeights(ShapedWeights const& weights)
        : _weights(weights)
        , _variant(NODE_WEIGHTS)
    {
    }
    bool is_tensor() const
    {
        return _variant == NODE_TENSOR;
    }
    bool is_weights() const
    {
        return _variant == NODE_WEIGHTS;
    }
    nvinfer1::ITensor& tensor()
    {
        assert(is_tensor());
        return *_tensor;
    }
    nvinfer1::ITensor const& tensor() const
    {
        assert(is_tensor());
        return *_tensor;
    }
    ShapedWeights& weights()
    {
        assert(is_weights());
        return _weights;
    }
    ShapedWeights const& weights() const
    {
        assert(is_weights());
        return _weights;
    }
    nvinfer1::Dims shape() const
    {
        return is_tensor() ? _tensor->getDimensions() : _weights.shape;
    }
    explicit operator bool() const
    {
        return is_tensor() ? _tensor != nullptr : static_cast<bool>(_weights);
    }
    bool isInt32() const
    {
        return is_tensor() ? _tensor->getType() == nvinfer1::DataType::kINT32 : _weights.type == ::ONNX_NAMESPACE::TensorProto_DataType_INT32;
    }
};

} // namespace onnx2trt
