# Supplementary material for: eGAC3D: enhancing depth adaptive convolution and depth estimation for monocular 3D object pose detection
Source: PeerJ Comput Sci. 2022 Nov 3;8:e1144. doi: 10.7717/peerj-cs.1144 (PMC9680869; doi:10.7717/peerj-cs.1144)
Supplement: Supplemental Information 1 [file peerj-cs-08-1144-s001.zip › eGAC3D-code/trt_src/onnx-tensorrt/ShapedWeights.cpp]

/*
 * Copyright (c) 2018, NVIDIA CORPORATION. All rights reserved.
 *
 * Permission is hereby granted, free of charge, to any person obtaining a
 * copy of this software and associated documentation files (the "Software"),
 * to deal in the Software without restriction, including without limitation
 * the rights to use, copy, modify, merge, publish, distribute, sublicense,
 * and/or sell copies of the Software, and to permit persons to whom the
 * Software is furnished to do so, subject to the following conditions:
 *
 * The above copyright notice and this permission notice shall be included in
 * all copies or substantial portions of the Software.
 *
 * THE SOFTWARE IS PROVIDED "AS IS", WITHOUT WARRANTY OF ANY KIND, EXPRESS OR
 * IMPLIED, INCLUDING BUT NOT LIMITED TO THE WARRANTIES OF MERCHANTABILITY,
 * FITNESS FOR A PARTICULAR PURPOSE AND NONINFRINGEMENT.  IN NO EVENT SHALL
 * THE AUTHORS OR COPYRIGHT HOLDERS BE LIABLE FOR ANY CLAIM, DAMAGES OR OTHER
 * LIABILITY, WHETHER IN AN ACTION OF CONTRACT, TORT OR OTHERWISE, ARISING
 * FROM, OUT OF OR IN CONNECTION WITH THE SOFTWARE OR THE USE OR OTHER
 * DEALINGS IN THE SOFTWARE.
 */

#include "ShapedWeights.hpp"
#include "onnx2trt_utils.hpp"
#include "trt_utils.hpp"
#include <cstdint>
#include <cstring>

namespace onnx2trt
{

size_t ShapedWeights::count() const
{
    if (this->values == nullptr && this->shape.nbDims <= 0)
    {
        return 0;
    }
    // TRT supports scalars, so 0D tensors should have a count of 1.
    size_t c = 1;
    for (int i = 0; i < this->shape.nbDims; ++i)
    {
        c *= this->shape.d[i];
    }
    return c;
}

ShapedWeights ShapedWeights::empty(DataType type)
{
    return ShapedWeights(type, nullptr, nvinfer1::Dims{0});
}

ShapedWeights::ShapedWeights()
    : values(nullptr)
    , shape{0}
{
}

ShapedWeights::ShapedWeights(DataType type_, void* values_, nvinfer1::Dims shape_)
    : type(type_)
    , values(values_)
    , shape(shape_)
{
    // Note: this->shape.type[] is not used
}

size_t ShapedWeights::size_bytes() const
{
    return this->count() * getDtypeSize(this->type);
}

ShapedWeights::operator bool() const
{
    return (bool) this->values;
}

ShapedWeights::operator nvinfer1::Weights() const
{
    nvinfer1::Weights w{};
    w.values = this->values;
    bool supported_type = convertDtype(this->type, &w.type);
    (void) supported_type;
    assert(supported_type);
    w.count = this->count();
    return w;
}

template <typename DType>
void transpose2DWeights(ShapedWeights const& weights, nvinfer1::Dims const& new_shape, ShapedWeights* result)
{
    DType const* src = reinterpret_cast<DType*>(weights.values);
    DType* dst = reinterpret_cast<DType*>(result->values);
    int src_stride = weights.shape.d[1];
    int dst_stride = result->shape.d[1];
    for (int i = 0; i < new_shape.d[0]; ++i)
    {
        for (int j = 0; j < new_shape.d[1]; ++j)
        {
            dst[i * dst_stride + j] = src[j * src_stride + i];
        }
    }
}

bool transposeWeights(ShapedWeights const& weights, nvinfer1::Permutation const& perm, ShapedWeights* result)
{
    nvinfer1::Dims shape = weights.shape;
    nvinfer1::Dims new_shape;
    new_shape.nbDims = shape.nbDims;
    for (int d = 0; d < shape.nbDims; ++d)
    {
        new_shape.d[d] = shape.d[perm.order[d]];
        result->shape.d[d] = new_shape.d[d];
    }
    // TODO: Need to generalize this transpose implementation
    assert(perm.order[0] == 1 && perm.order[1] == 0);

    if (shape.nbDims == 2)
    {
        if (weights.type == ::ONNX_NAMESPACE::TensorProto::FLOAT)
        {
            transpose2DWeights<float>(weights, new_shape, result);
        }
        else if (weights.type == ::ONNX_NAMESPACE::TensorProto::FLOAT16)
        {
            transpose2DWeights<uint16_t>(weights, new_shape, result);
        }
        else
        {
            return false;
        }
    }
    else
    {
        // TODO: Implement general transposes and multiple data types
        // Unsupported weights transpose
        return false;
    }
    return true;
}

} // namespace onnx2trt
