# Supplementary material for: eGAC3D: enhancing depth adaptive convolution and depth estimation for monocular 3D object pose detection
Source: PeerJ Comput Sci. 2022 Nov 3;8:e1144. doi: 10.7717/peerj-cs.1144 (PMC9680869; doi:10.7717/peerj-cs.1144)
Supplement: Supplemental Information 1 [file peerj-cs-08-1144-s001.zip › eGAC3D-code/trt_src/onnx-tensorrt/toposort.hpp]

/*
 * Copyright (c) 2018, NVIDIA CORPORATION. All rights reserved.
 *
 * Permission is hereby granted, free of charge, to any person obtaining a
 * copy of this software and associated documentation files (the "Software"),
 * to deal in the Software without restriction, including without limitation
 * the rights to use, copy, modify, merge, publish, distribute, sublicense,
 * and/or sell copies of the Software, and to permit persons to whom the
 * Software is furnished to do so, subject to the following conditions:
 *
 * The above copyright notice and this permission notice shall be included in
 * all copies or substantial portions of the Software.
 *
 * THE SOFTWARE IS PROVIDED "AS IS", WITHOUT WARRANTY OF ANY KIND, EXPRESS OR
 * IMPLIED, INCLUDING BUT NOT LIMITED TO THE WARRANTIES OF MERCHANTABILITY,
 * FITNESS FOR A PARTICULAR PURPOSE AND NONINFRINGEMENT.  IN NO EVENT SHALL
 * THE AUTHORS OR COPYRIGHT HOLDERS BE LIABLE FOR ANY CLAIM, DAMAGES OR OTHER
 * LIABILITY, WHETHER IN AN ACTION OF CONTRACT, TORT OR OTHERWISE, ARISING
 * FROM, OUT OF OR IN CONNECTION WITH THE SOFTWARE OR THE USE OR OTHER
 * DEALINGS IN THE SOFTWARE.
 */

#pragma once

#include <unordered_map>
#include <vector>

#include <iostream>
using std::cout;
using std::cerr;
using std::endl;

namespace
{

enum NodeState
{
    NODE_UNVISITED,
    NODE_ACTIVE,
    NODE_VISITED
};

template <class Container>
bool get_post_order(size_t node_idx, Container const& nodes, std::unordered_map<std::string, size_t> const& node_map,
    std::vector<NodeState>* node_states, std::vector<size_t>* order)
{
    NodeState& node_state = node_states->at(node_idx);
    if (node_state == NODE_ACTIVE)
    {
        // Cycle detected!
        cerr << "ERROR: Graph contains a cycle" << endl;
        return false;
    }
    else if (node_state == NODE_VISITED)
    {
        return true;
    }
    else
    {
        node_state = NODE_ACTIVE;
        // TODO: This .Get().input() is highly specific to protobuf, should
        //       generalise it somehow.
        for (auto const& input : nodes.Get(node_idx).input())
        {
            if (!node_map.count(input))
            {
                // Input node not found in graph!
                // cerr << "ERROR: Input node not found in graph: "
                //     << input << endl;
                // return false;
                continue; // Skip missing input edges
            }
            size_t input_node_idx = node_map.at(input);
            if (!get_post_order(input_node_idx, nodes, node_map, node_states, order))
            {
                return false;
            }
        }
        node_state = NODE_VISITED;
        order->push_back(node_idx);
    }
    return true;
}

} // anonymous namespace

template <class Container>
bool toposort(Container const& nodes, std::vector<size_t>* order)
{
    std::unordered_map<std::string, size_t> node_map;
    for (size_t i = 0; i < (size_t) nodes.size(); ++i)
    {
        // TODO: This .Get().input() is highly specific to protobuf, should
        //       generalise it somehow.
        for (auto const& output : nodes.Get(i).output())
        {
            if (!node_map.emplace(output, i).second)
            {
                // Output name appears more than once in graph!
                cerr << "ERROR: Output name is not unique: " << output << endl;
                return false;
            }
        }
    }
    order->reserve(nodes.size());
    std::vector<NodeState> node_states(nodes.size(), NODE_UNVISITED);
    for (size_t i = 0; i < (size_t) nodes.size(); ++i)
    {
        if (!get_post_order(i, nodes, node_map, &node_states, order))
        {
            return false;
        }
    }
    return true;
}
