# Supplementary material for: eGAC3D: enhancing depth adaptive convolution and depth estimation for monocular 3D object pose detection
Source: PeerJ Comput Sci. 2022 Nov 3;8:e1144. doi: 10.7717/peerj-cs.1144 (PMC9680869; doi:10.7717/peerj-cs.1144)
Supplement: Supplemental Information 1 [file peerj-cs-08-1144-s001.zip › eGAC3D-code/trt_src/onnx-tensorrt/ResizeNearest.cu]

/*
 * Copyright (c) 2018, NVIDIA CORPORATION. All rights reserved.
 *
 * Permission is hereby granted, free of charge, to any person obtaining a
 * copy of this software and associated documentation files (the "Software"),
 * to deal in the Software without restriction, including without limitation
 * the rights to use, copy, modify, merge, publish, distribute, sublicense,
 * and/or sell copies of the Software, and to permit persons to whom the
 * Software is furnished to do so, subject to the following conditions:
 *
 * The above copyright notice and this permission notice shall be included in
 * all copies or substantial portions of the Software.
 *
 * THE SOFTWARE IS PROVIDED "AS IS", WITHOUT WARRANTY OF ANY KIND, EXPRESS OR
 * IMPLIED, INCLUDING BUT NOT LIMITED TO THE WARRANTIES OF MERCHANTABILITY,
 * FITNESS FOR A PARTICULAR PURPOSE AND NONINFRINGEMENT.  IN NO EVENT SHALL
 * THE AUTHORS OR COPYRIGHT HOLDERS BE LIABLE FOR ANY CLAIM, DAMAGES OR OTHER
 * LIABILITY, WHETHER IN AN ACTION OF CONTRACT, TORT OR OTHERWISE, ARISING
 * FROM, OUT OF OR IN CONNECTION WITH THE SOFTWARE OR THE USE OR OTHER
 * DEALINGS IN THE SOFTWARE.
 */

#include <cuda_fp16.h>
#include <cassert>
#include <algorithm>
#include "ResizeNearest.hpp"

// TODO: Move this to a common header
inline bool is_CHW(nvinfer1::Dims const& dims) {
  return (dims.nbDims == 3 &&
          dims.type[0] == nvinfer1::DimensionType::kCHANNEL &&
          dims.type[1] == nvinfer1::DimensionType::kSPATIAL &&
          dims.type[2] == nvinfer1::DimensionType::kSPATIAL);
}

nvinfer1::Dims ResizeNearestPlugin::getOutputDimensions(int index,
                                                        const nvinfer1::Dims *inputDims,
                                                        int nbInputs) {
  assert(nbInputs == 1);
  nvinfer1::Dims const& input = inputDims[0];
  assert(is_CHW(input));
  assert(_ndims == 2);
  assert(index == 0);
  nvinfer1::Dims output;
  output.nbDims = input.nbDims;
  int s = 0;
  for( int d=0; d<input.nbDims; ++d ) {
    output.type[d] = input.type[d];
    if( input.type[d] == nvinfer1::DimensionType::kSPATIAL ) {
      output.d[d] = int(input.d[d] * _scale[s++]);
    } else {
      output.d[d] = input.d[d];
    }
  }
  return output;
}

int ResizeNearestPlugin::initialize() {
  _output_dims = this->getOutputDimensions(0, &this->getInputDims(0), 1);
  assert(is_CHW(this->getInputDims(0)));
  assert(is_CHW(_output_dims));
  assert(_ndims == 2);
  return 0;
}

template <typename Data>
__global__
void resize_nearest_kernel_2d(int nbatch,
                              float2 scale,
                              int2 osize,
                              Data const* idata, int istride, int ibatchstride,
                              Data*       odata, int ostride, int obatchstride) {
  int x0 = threadIdx.x + blockIdx.x * blockDim.x;
  int y0 = threadIdx.y + blockIdx.y * blockDim.y;
  int z0 = blockIdx.z;
  for( int batch=z0; batch<nbatch; batch+=gridDim.z ) {
    for( int oy=y0; oy<osize.y; oy+=blockDim.y*gridDim.y ) {
      for( int ox=x0; ox<osize.x; ox+=blockDim.x*gridDim.x ) {
        int ix = int(ox / scale.x);
        int iy = int(oy / scale.y);
        odata[batch * obatchstride + oy * ostride + ox] =
          idata[batch * ibatchstride + iy * istride + ix];
      }
    }
  }
}

int ResizeNearestPlugin::enqueue(int batchSize,
                                 const void *const *inputs, void **outputs,
                                 void *workspace, cudaStream_t stream) {
  auto const& input_dims = this->getInputDims(0);
  int nchan = input_dims.d[0];
  switch( _ndims ) {
  case 2: {
    float2 scale = {_scale[1], _scale[0]};
    int2 osize = {_output_dims.d[2], _output_dims.d[1]};
    int istride =   input_dims.d[2];
    int ostride = _output_dims.d[2];
    int ibatchstride =   input_dims.d[1] * istride;
    int obatchstride = _output_dims.d[1] * ostride;
    dim3 block(32, 16);
    dim3 grid((osize.x - 1) / block.x + 1,
              (osize.y - 1) / block.y + 1,
              std::min(batchSize * nchan, 65535));
    if (getDataType()==nvinfer1::DataType::kFLOAT) {        
      resize_nearest_kernel_2d<<<grid, block, 0, stream>>>
        (batchSize * nchan, scale, osize,
         static_cast<float const*>( inputs[0]), istride, ibatchstride,
         static_cast<float*      >(outputs[0]), ostride, obatchstride);
    } else {
      resize_nearest_kernel_2d<<<grid, block, 0, stream>>>
        (batchSize * nchan, scale, osize,
         static_cast<__half const*>( inputs[0]), istride, ibatchstride,
         static_cast<__half*      >(outputs[0]), ostride, obatchstride);
    }
    return cudaGetLastError() != cudaSuccess;
  }
  default: return -1;
  }
}
