# Supplementary material for: eGAC3D: enhancing depth adaptive convolution and depth estimation for monocular 3D object pose detection
Source: PeerJ Comput Sci. 2022 Nov 3;8:e1144. doi: 10.7717/peerj-cs.1144 (PMC9680869; doi:10.7717/peerj-cs.1144)
Supplement: Supplemental Information 1 [file peerj-cs-08-1144-s001.zip › eGAC3D-code/trt_src/onnx-tensorrt/onnx2trt_common.hpp]

/*
 * Copyright (c) 2018, NVIDIA CORPORATION. All rights reserved.
 *
 * Permission is hereby granted, free of charge, to any person obtaining a
 * copy of this software and associated documentation files (the "Software"),
 * to deal in the Software without restriction, including without limitation
 * the rights to use, copy, modify, merge, publish, distribute, sublicense,
 * and/or sell copies of the Software, and to permit persons to whom the
 * Software is furnished to do so, subject to the following conditions:
 *
 * The above copyright notice and this permission notice shall be included in
 * all copies or substantial portions of the Software.
 *
 * THE SOFTWARE IS PROVIDED "AS IS", WITHOUT WARRANTY OF ANY KIND, EXPRESS OR
 * IMPLIED, INCLUDING BUT NOT LIMITED TO THE WARRANTIES OF MERCHANTABILITY,
 * FITNESS FOR A PARTICULAR PURPOSE AND NONINFRINGEMENT.  IN NO EVENT SHALL
 * THE AUTHORS OR COPYRIGHT HOLDERS BE LIABLE FOR ANY CLAIM, DAMAGES OR OTHER
 * LIABILITY, WHETHER IN AN ACTION OF CONTRACT, TORT OR OTHERWISE, ARISING
 * FROM, OUT OF OR IN CONNECTION WITH THE SOFTWARE OR THE USE OR OTHER
 * DEALINGS IN THE SOFTWARE.
 */

#pragma once

#include <NvInfer.h>
#include <memory>

# if NV_TENSORRT_MAJOR < 4
namespace nvinfer1 {

  enum class PluginFormat: uint8_t
  {
      kNCHW        = 0, //!< NCHW
      kNC2HW2      = 1, //!< NCHW with 2-element packed channels
      kNHWC8       = 2  //!< NHWC with 8-element packed channels (C
                        //!must be a multiple of 8)
  };
  // from NvInfer.h
  class IPluginExt : public IPlugin
  {
  public:
    virtual int getTensorRTVersion() const
    {
        return NV_TENSORRT_VERSION;
    }
    virtual bool supportsFormat(DataType type, PluginFormat format) const = 0;
    virtual void configureWithFormat(const Dims* inputDims, int nbInputs, const Dims* outputDims, int nbOutputs, DataType type, PluginFormat format, int maxBatchSize) = 0;

  protected:
    void configure(const Dims* inputDims, int nbInputs, const Dims* outputDims, int nbOutputs, int maxBatchSize) final {
      DataType     type   = nvinfer1::DataType::kFLOAT;
      PluginFormat format = nvinfer1::PluginFormat::kNCHW;
      return this->configureWithFormat(
          inputDims, nbInputs, outputDims, nbOutputs, type, format, maxBatchSize);
    }
    virtual ~IPluginExt() {}
  };

} // namespace nvinfer1
#endif

namespace onnx2trt {

struct IOwnable {
  virtual void destroy() = 0;
protected:
  virtual ~IOwnable() {}
};

struct OwnableDeleter {
  void operator()(IOwnable* obj) const {
    obj->destroy();
  }
};

using UniqueOwnable = std::unique_ptr<IOwnable, OwnableDeleter>;
class Plugin;

} // namespace onnx2trt
