# Supplementary material for: eGAC3D: enhancing depth adaptive convolution and depth estimation for monocular 3D object pose detection
Source: PeerJ Comput Sci. 2022 Nov 3;8:e1144. doi: 10.7717/peerj-cs.1144 (PMC9680869; doi:10.7717/peerj-cs.1144)
Supplement: Supplemental Information 1 [file peerj-cs-08-1144-s001.zip › eGAC3D-code/trt_src/onnx-tensorrt/onnx2trt_utils.cpp]

/*
 * Copyright (c) 2018, NVIDIA CORPORATION. All rights reserved.
 *
 * Permission is hereby granted, free of charge, to any person obtaining a
 * copy of this software and associated documentation files (the "Software"),
 * to deal in the Software without restriction, including without limitation
 * the rights to use, copy, modify, merge, publish, distribute, sublicense,
 * and/or sell copies of the Software, and to permit persons to whom the
 * Software is furnished to do so, subject to the following conditions:
 *
 * The above copyright notice and this permission notice shall be included in
 * all copies or substantial portions of the Software.
 *
 * THE SOFTWARE IS PROVIDED "AS IS", WITHOUT WARRANTY OF ANY KIND, EXPRESS OR
 * IMPLIED, INCLUDING BUT NOT LIMITED TO THE WARRANTIES OF MERCHANTABILITY,
 * FITNESS FOR A PARTICULAR PURPOSE AND NONINFRINGEMENT.  IN NO EVENT SHALL
 * THE AUTHORS OR COPYRIGHT HOLDERS BE LIABLE FOR ANY CLAIM, DAMAGES OR OTHER
 * LIABILITY, WHETHER IN AN ACTION OF CONTRACT, TORT OR OTHERWISE, ARISING
 * FROM, OUT OF OR IN CONNECTION WITH THE SOFTWARE OR THE USE OR OTHER
 * DEALINGS IN THE SOFTWARE.
 */

#include "onnx2trt_utils.hpp"
#include "OnnxAttrs.hpp"
#include "ShapeTensor.hpp"
#include <set>

namespace onnx2trt
{

NodeImportResult activationHelper(IImporterContext* ctx, const ::ONNX_NAMESPACE::NodeProto& node,
    std::vector<TensorOrWeights>& inputs, nvinfer1::ActivationType op, float* alpha, float* beta)
{
    nvinfer1::ITensor& input = convertToTensor(inputs.at(0), ctx);
    ASSERT(input.getType() != nvinfer1::DataType::kINT32 && input.getType() != nvinfer1::DataType::kBOOL
        && "TensorRT does not support activations on INT32 or BOOL inputs!", ErrorCode::kUNSUPPORTED_NODE);
    nvinfer1::IActivationLayer* layer = ctx->network()->addActivation(input, op);
    if (alpha)
    {
        layer->setAlpha(*alpha);
    }
    if (beta)
    {
        layer->setBeta(*beta);
    }

    return {{layer->getOutput(0)}};
}

nvinfer1::ITensor* addClip(IImporterContext* ctx, nvinfer1::ITensor* input, float clip)
{
    if (clip >= 0.f)
    {
        nvinfer1::IActivationLayer* layer = ctx->network()->addActivation(*input, nvinfer1::ActivationType::kCLIP);
        layer->setAlpha(-clip);
        layer->setBeta(clip);
        return layer->getOutput(0);
    }
    return input;
};

NodeImportResult argMinMaxHelper(IImporterContext* ctx, const ::ONNX_NAMESPACE::NodeProto& node,
    std::vector<TensorOrWeights>& inputs, nvinfer1::TopKOperation op)
{
    nvinfer1::ITensor* tensorPtr = &convertToTensor(inputs.at(0), ctx);
    ASSERT(tensorPtr->getType() != nvinfer1::DataType::kINT32, ErrorCode::kUNSUPPORTED_NODE);

    // Support 1D argMin/argMax
    bool needToExpandDims = (tensorPtr->getDimensions().nbDims == 1);
    if (needToExpandDims)
    {
        // Expand dims from 1D to 2D
        std::vector<int> axes{1};
        tensorPtr = unsqueezeTensor(ctx, *tensorPtr, axes);
        ASSERT(tensorPtr, ErrorCode::kUNSUPPORTED_NODE);
    }
    // Get attributes.
    OnnxAttrs attrs(node, ctx);
    int keepdims = attrs.get("keepdims", 1);
    int axis = attrs.get("axis", 0);

    // Insert a TopK layer with k set to 1.
    int nbDims = tensorPtr->getDimensions().nbDims;
    TRT_CHECK(convertAxis(axis, nbDims));

    uint32_t axisMask = 1 << axis;
    nvinfer1::ITopKLayer* layer = ctx->network()->addTopK(*tensorPtr, op, 1, axisMask);
    ASSERT(layer, ErrorCode::kUNSUPPORTED_NODE);
    // We don't care about the TopK values, just the indices.
    nvinfer1::ITensor* indices = layer->getOutput(1);
    indices->setType(nvinfer1::DataType::kINT32);

    // Squeeze back to 1D if applicable
    if (needToExpandDims)
    {
        std::vector<int> axes{1};
        indices = squeezeTensor(ctx, *indices, axes);
        ASSERT(indices, ErrorCode::kUNSUPPORTED_NODE);
    }
    // The default behavior of the TopK layer is to keepdims.
    if (keepdims)
    {
        return {{indices}};
    }
    else
    {
        // Otherwise, we need to squeeze the axis dimension
        std::vector<int> axes{axis};
        indices = squeezeTensor(ctx, *indices, axes);
        return {{indices}};
    }
}

//! If t has rank less than nbDims, reshape it to have nbDims by prepending ones to its dimensions.
//! Assert failure if t has rank greater than nbDims.
static Status broadcastTensor(IImporterContext* ctx, nvinfer1::ITensor*& t, const int nbDims)
{
    ASSERT(ctx->getOpsetVersion() >= 7 && "Pre-opset 7 broadcasting is unsupported in this version of the ONNX parser", ErrorCode::kUNSUPPORTED_NODE);
    const nvinfer1::Dims inputDims = t->getDimensions();
    const int nbInputDims = inputDims.nbDims;
    assert(nbInputDims <= nbDims);
    if (nbInputDims < nbDims)
    {
        nvinfer1::IShuffleLayer* reshape = addShuffle(ctx, *t, concat(ctx, fillShapeVector(nbDims - nbInputDims, 1), shapeOf(ctx, *t)));
        t = reshape->getOutput(0);
    }
    return Status::success();
}

Status broadcastTensors(IImporterContext* ctx, nvinfer1::ITensor*& t1, nvinfer1::ITensor*& t2)
{
    const int t1Dims = t1->getDimensions().nbDims;
    const int t2Dims = t2->getDimensions().nbDims;

    if (t1Dims == t2Dims)
    {
        return Status::success();
    }

    if (t1Dims > t2Dims)
    {
        return broadcastTensor(ctx, t2, t1Dims);
    }
    return broadcastTensor(ctx, t1, t2Dims);
}

Status broadcastTensors(IImporterContext* ctx, nvinfer1::ITensor*& t1, nvinfer1::ITensor*& t2, nvinfer1::ITensor*& t3)
{
    const int maxDims = std::max({t1->getDimensions().nbDims, t2->getDimensions().nbDims, t3->getDimensions().nbDims});
    TRT_CHECK(broadcastTensor(ctx, t1, maxDims));
    TRT_CHECK(broadcastTensor(ctx, t2, maxDims));
    TRT_CHECK(broadcastTensor(ctx, t3, maxDims));
    return Status::success();
}

nvinfer1::ITensor* constantOfShape(IImporterContext* ctx, nvinfer1::ITensor* constant, nvinfer1::ITensor* shape)
{
    int rank = shape->getDimensions().d[0];

    std::vector<int> starts(rank);
    std::fill(starts.begin(), starts.end(), 0);

    nvinfer1::Dims strides{rank};
    std::fill(strides.d, strides.d + strides.nbDims, 0);

    // Slice will not work if constant does not have the same rank as start/size/strides.
    nvinfer1::Dims unsqueezeDims{rank};
    std::fill(unsqueezeDims.d, unsqueezeDims.d + unsqueezeDims.nbDims, 1);
    nvinfer1::IShuffleLayer* unsqueeze = ctx->network()->addShuffle(*constant);
    unsqueeze->setReshapeDimensions(unsqueezeDims);
    constant = unsqueeze->getOutput(0);

    nvinfer1::ISliceLayer* broadcast = ctx->network()->addSlice(*constant, nvinfer1::Dims{}, nvinfer1::Dims{}, strides);
    broadcast->setInput(1,
        *addConstant(ctx, starts, ::ONNX_NAMESPACE::TensorProto_DataType_INT32, nvinfer1::Dims{1, rank})->getOutput(0));
    broadcast->setInput(2, *shape);
    return broadcast->getOutput(0);
}

Status convertAxis(int& axis, int nbDims)
{
    // Support negative indexing
    if (axis < 0)
    {
        axis += nbDims;
    }
    ASSERT(axis >= 0 && axis < nbDims, ErrorCode::kUNSUPPORTED_NODE);
    return Status::success();
}

bool convertDtype(int32_t onnx_dtype, nvinfer1::DataType* trt_dtype)
{
    switch (onnx_dtype)
    {
    case ::ONNX_NAMESPACE::TensorProto::FLOAT: *trt_dtype = nvinfer1::DataType::kFLOAT; break;
    case ::ONNX_NAMESPACE::TensorProto::INT8: *trt_dtype = nvinfer1::DataType::kINT8; break;
    case ::ONNX_NAMESPACE::TensorProto::FLOAT16: *trt_dtype = nvinfer1::DataType::kHALF; break;
    case ::ONNX_NAMESPACE::TensorProto::BOOL: *trt_dtype = nvinfer1::DataType::kBOOL; break;
    case ::ONNX_NAMESPACE::TensorProto::INT32:
        *trt_dtype = nvinfer1::DataType::kINT32;
        break;
    // See convertOnnxWeights for sanity check if all values can be safetly downcasted to INT32
    case ::ONNX_NAMESPACE::TensorProto::INT64: *trt_dtype = nvinfer1::DataType::kINT32; break;
    default:
        std::cerr << "Unsupported ONNX data type: " << getDtypeName(onnx_dtype) << " (" << std::to_string(onnx_dtype)
                  << ")" << std::endl;
        return false;
    }
    return true;
}

int32_t* convertINT64(const int64_t* weightValues, nvinfer1::Dims shape, IImporterContext* ctx)
{
    LOG_WARNING(
        "Your ONNX model has been generated with INT64 weights, while TensorRT does not natively support INT64. "
        "Attempting to cast down to INT32.");

    const size_t nbWeights = volume(shape);
    int32_t* int32Weights{
        reinterpret_cast<int32_t*>(ctx->createTempWeights(::ONNX_NAMESPACE::TensorProto::INT32, shape).values)};

    bool outOfBounds{false};
    for (size_t i = 0; i < nbWeights; i++)
    {
        if (weightValues[i] > static_cast<int64_t>(INT32_MAX) || weightValues[i] < static_cast<int64_t>(INT32_MIN))
        {
            int32Weights[i] = static_cast<int32_t>(
                std::max(std::min(weightValues[i], static_cast<int64_t>(INT32_MAX)), static_cast<int64_t>(INT32_MIN)));
            LOG_VERBOSE("Weight at index " << i << ": " << weightValues[i]
                                           << " is out of range. Clamping to: " << int32Weights[i]);
            outOfBounds = true;
        }
        else
        {
            int32Weights[i] = static_cast<int32_t>(weightValues[i]);
        }
    }
    if (outOfBounds)
    {
        LOG_WARNING("One or more weights outside the range of INT32 was clamped");
    }

    return int32Weights;
}

bool convertOnnxWeights(
    const ::ONNX_NAMESPACE::TensorProto& onnxTensor, onnx2trt::ShapedWeights* weights, IImporterContext* ctx)
{
    nvinfer1::Dims shape;
    shape.nbDims = onnxTensor.dims().size();
    std::copy(onnxTensor.dims().begin(), onnxTensor.dims().end(), shape.d);

    auto onnxDtype = onnxTensor.data_type();

    void* dataPtr{nullptr}; // TODO: See if can make const*
    size_t nbytes{0};
    if (onnxDtype == ::ONNX_NAMESPACE::TensorProto::INT64)
    {
        if (onnxTensor.raw_data().size() > 0)
        {
            dataPtr = convertINT64(reinterpret_cast<const int64_t*>(onnxTensor.raw_data().data()), shape, ctx);
            nbytes = onnxTensor.raw_data().size() / 2;
        }
        else if (onnxTensor.int64_data().size() > 0)
        {
            dataPtr = convertINT64(onnxTensor.int64_data().data(), shape, ctx);
            nbytes = onnxTensor.int64_data().size() * sizeof(int32_t);
        }
        onnxDtype = ::ONNX_NAMESPACE::TensorProto::INT32;
    }
    else if (onnxTensor.raw_data().size() > 0)
    {
        dataPtr = (void*) (onnxTensor.raw_data().data());
        nbytes = onnxTensor.raw_data().size();
    }
    else if (onnxTensor.float_data().size() > 0)
    {
        assert(onnxDtype == ::ONNX_NAMESPACE::TensorProto::FLOAT);
        dataPtr = (void*) (onnxTensor.float_data().data());
        nbytes = onnxTensor.float_data().size() * sizeof(float);
    }
    else if (onnxTensor.int32_data().size() > 0)
    {
        assert(getDtypeSize(onnxDtype) == 4);
        dataPtr = (void*) (onnxTensor.int32_data().data());
        nbytes = onnxTensor.int32_data().size() * sizeof(int32_t);
    }
    else
    {
        // Unsupported ONNX tensor format!
        return false;
    }

    onnx2trt::ShapedWeights trt_weights(onnxDtype, dataPtr, shape);
    (void) nbytes;
    assert(trt_weights.size_bytes() == nbytes);
    *weights = trt_weights;
    return true;
}

nvinfer1::ITensor* convertToScalar(IImporterContext* ctx, nvinfer1::ITensor* inpTensor)
{
    if (inpTensor->getDimensions().nbDims == 0)
    {
        return inpTensor;
    }
    const auto tensorVolume = volume(inpTensor->getDimensions());
    if (tensorVolume != 1)
    {
        LOG_VERBOSE("Cannot convert tensor to scalar. Note: Tensor dimensions were: "
            << inpTensor->getDimensions() << ", with volume: " << tensorVolume);
        return nullptr;
    }
    nvinfer1::IShuffleLayer* reshape = ctx->network()->addShuffle(*inpTensor);
    reshape->setReshapeDimensions(nvinfer1::Dims{0});
    return reshape->getOutput(0);
}

nvinfer1::ITensor& convertToTensor(TensorOrWeights& input, IImporterContext* ctx)
{
    if (input.is_tensor())
    {
        return input.tensor();
    }
    else
    {
        // Handle non-tensor indices input by adding a new constant layer to the network.
        ShapedWeights& weights = input.weights();
        return *(ctx->network()->addConstant(weights.shape, weights)->getOutput(0));
    }
}

nvinfer1::ITensor* convertToScalar(TensorOrWeights& input, IImporterContext* ctx)
{
    if (input.is_tensor())
    {
        return convertToScalar(ctx, &input.tensor());
    }
    else
    {
        ShapedWeights& weights = input.weights();
        if (volume(weights.shape) != 1)
        {
            LOG_VERBOSE("Cannot convert weights to scalar. Note: Tensor dimensions were: "
                << weights.shape << ", with volume: " << volume(weights.shape));
            return nullptr;
        }
        return ctx->network()->addConstant(nvinfer1::Dims{0, {0}}, weights)->getOutput(0);
    }
}

bool convertWeightDescriptor(
    onnxTensorDescriptorV1 const& desc, onnx2trt::ShapedWeights* weights, IImporterContext* ctx)
{
    nvinfer1::Dims shape;
    shape.nbDims = desc.dimensions;
    // Special case for scalars
    if (shape.nbDims == 0)
    {
        shape.nbDims = 1;
        shape.d[0] = 1;
    }
    else
    {
        std::copy(desc.shape, desc.shape + desc.dimensions, shape.d);
    }

    size_t element_count = 1;
    for (int i = 0; i < shape.nbDims; ++i)
    {
        element_count *= shape.d[i];
    }

    void* dataPtr;
    size_t nbytes;
    int32_t dtype;
    dataPtr = (void*) (desc.buffer);
    if (desc.dataType == ONNXIFI_DATATYPE_FLOAT32)
    {
        dtype = ::ONNX_NAMESPACE::TensorProto::FLOAT;
        nbytes = element_count * sizeof(float);
    }
    else if (desc.dataType == ONNXIFI_DATATYPE_FLOAT16)
    {
        dtype = ::ONNX_NAMESPACE::TensorProto::FLOAT16;
        nbytes = element_count * sizeof(float) / 2;
    }
    else if (desc.dataType == ONNXIFI_DATATYPE_INT32)
    {
        dtype = ::ONNX_NAMESPACE::TensorProto::INT32;
        nbytes = element_count * sizeof(int32_t);
    }
    else if (desc.dataType == ONNXIFI_DATATYPE_INT64)
    {
        dataPtr = convertINT64(reinterpret_cast<const int64_t*>(desc.buffer), shape, ctx);
        dtype = ::ONNX_NAMESPACE::TensorProto::INT32;
        nbytes = element_count * sizeof(int32_t);
    }
    else
    {
        // Unsupported format
        return false;
    }

    onnx2trt::ShapedWeights trt_weights(dtype, dataPtr, shape);
    (void) nbytes;
    assert(trt_weights.size_bytes() == nbytes);
    *weights = trt_weights;
    return true;
}

int divCeil(int n, int d)
{
    return (n - 1) / d + 1;
}

NodeImportResult elementwiseHelper(IImporterContext* ctx, ::ONNX_NAMESPACE::NodeProto const& node,
    std::vector<TensorOrWeights>& inputs, nvinfer1::ElementWiseOperation binary_op)
{
    ASSERT(!inputs.empty(), ErrorCode::kINVALID_NODE);
    std::vector<nvinfer1::ITensor*> inputTensors;
    int maxNbDims = -1;
    for (auto input : inputs)
    {
        maxNbDims = std::max(maxNbDims, input.shape().nbDims);
    }

    for (auto input : inputs)
    {
        auto* tensor_ptr = &convertToTensor(input, ctx);

        // Broadcast all input tensors to size of maxNbDims
        broadcastTensor(ctx, tensor_ptr, maxNbDims);
        ASSERT(tensor_ptr->getDimensions().nbDims == maxNbDims && "Failed to broadcast tensors elementwise!",
            ErrorCode::kUNSUPPORTED_NODE);
        inputTensors.push_back(tensor_ptr);
    }

    // Use the first tensor input as the base for the elementwise operation
    nvinfer1::ITensor* combined = inputTensors.at(0);
    if (inputTensors.size() == 1)
    {
        // Note: Single input must be wrapped in identity to avoid messing up network outputs
        return {{identity(ctx, combined)}};
    }
    for (size_t i = 1; i < inputTensors.size(); ++i)
    {
        nvinfer1::ITensor* tensor = inputTensors.at(i);
        ASSERT(tensor->getDimensions().nbDims == combined->getDimensions().nbDims, ErrorCode::kUNSUPPORTED_NODE);
        auto* layer = ctx->network()->addElementWise(*combined, *tensor, binary_op);
        ASSERT(layer, ErrorCode::kUNSUPPORTED_NODE);
        combined = layer->getOutput(0);
    }
    return {{combined}};
}

nvinfer1::ITensor* flattenTensor(IImporterContext* ctx, nvinfer1::ITensor& tensor, int axis)
{
    const ShapeTensor dims = shapeOf(ctx, tensor);
    const ShapeTensor d0 = product(ctx, dims, 0, axis, 1);
    const ShapeTensor d1 = product(ctx, dims, axis, dims.size, 1);

    nvinfer1::IShuffleLayer* flattenLayer = addShuffle(ctx, tensor, concat(ctx, d0, d1));
    return flattenLayer->getOutput(0);
}

nvinfer1::ITensor* gatherDimension(IImporterContext* ctx, nvinfer1::ITensor* shapeTensor, int dim, nvinfer1::Dims shape)
{
    auto& axisValue = *addConstantScalar(ctx, dim, ::ONNX_NAMESPACE::TensorProto_DataType_INT32, shape)->getOutput(0);
    return ctx->network()->addGather(*shapeTensor, axisValue, 0)->getOutput(0);
}

// Helper function to generate padding values for convTranspose
void generatePadding(nvinfer1::Dims input_dims, nvinfer1::Dims output_shape, nvinfer1::Dims kernel_size,
    nvinfer1::Dims strides, nvinfer1::Dims dilations, const int nbSpatialDims, nvinfer1::Dims& beg_padding,
    nvinfer1::Dims& end_padding, nvinfer1::Dims& output_padding, nvinfer1::PaddingMode paddingMode)
{
    // When auto_pad == NONSET or VALID, input padding is explict
    // explicit output shape may require output padding
    if (paddingMode == nvinfer1::PaddingMode::kEXPLICIT_ROUND_DOWN)
    {
        nvinfer1::Dims expected_output_shape;
        for (int i = 0; i < nbSpatialDims; i++)
        {
            expected_output_shape.d[i] = (input_dims.d[2 + i] - 1) * strides.d[i]
                + (kernel_size.d[i] - 1) * dilations.d[i] + 1 - beg_padding.d[i] - end_padding.d[i];
            output_padding.d[i] = output_shape.d[i] - expected_output_shape.d[i];
        }
    }
    else
    {
        // When auto_pad == SAME_UPPER or SAME_LOWER, output padding is explict
        // explicit output shape may require input padding
        nvinfer1::Dims total_padding = makeDims(nbSpatialDims, 0);
        for (int i = 0; i < nbSpatialDims; i++)
        {
            total_padding.d[i] = (input_dims.d[2 + i] - 1) * strides.d[i] + (kernel_size.d[i] - 1) * dilations.d[i] + 1
                + output_padding.d[i] - output_shape.d[i];
            if (paddingMode == nvinfer1::PaddingMode::kSAME_UPPER)
            {
                beg_padding.d[i] = total_padding.d[i] - (total_padding.d[i] / 2);
                end_padding.d[i] = total_padding.d[i] / 2;
            }
            else
            {
                beg_padding.d[i] = total_padding.d[i] / 2;
                end_padding.d[i] = total_padding.d[i] - (total_padding.d[i] / 2);
            }
        }
    }
}

float getActivationDefaultAlpha(nvinfer1::ActivationType type)
{
    switch (type)
    {
    case nvinfer1::ActivationType::kRELU: return 0.f;
    case nvinfer1::ActivationType::kSIGMOID: return 0.f;
    case nvinfer1::ActivationType::kTANH: return 0.f;
    case nvinfer1::ActivationType::kLEAKY_RELU: return 0.01f;
    case nvinfer1::ActivationType::kELU: return 1.0f;
    case nvinfer1::ActivationType::kSELU: return 1.67326319217681884765625f;
    case nvinfer1::ActivationType::kSOFTSIGN: return 0.f;
    case nvinfer1::ActivationType::kSOFTPLUS: return 0.f;
    case nvinfer1::ActivationType::kCLIP: return 0.f;
    case nvinfer1::ActivationType::kHARD_SIGMOID: return 0.2f;
    case nvinfer1::ActivationType::kSCALED_TANH: return 1.0f;
    case nvinfer1::ActivationType::kTHRESHOLDED_RELU: return 1.0f;
    }
    throw std::runtime_error{"Unrecognized activation type"};
}

float getActivationDefaultBeta(nvinfer1::ActivationType type)
{
    switch (type)
    {
    case nvinfer1::ActivationType::kRELU: return 0.f;
    case nvinfer1::ActivationType::kSIGMOID: return 0.f;
    case nvinfer1::ActivationType::kTANH: return 0.f;
    case nvinfer1::ActivationType::kLEAKY_RELU: return 0.f;
    case nvinfer1::ActivationType::kELU: return 0.f;
    case nvinfer1::ActivationType::kSELU: return 1.05070102214813232421875f;
    case nvinfer1::ActivationType::kSOFTSIGN: return 0.f;
    case nvinfer1::ActivationType::kSOFTPLUS: return 0.f;
    case nvinfer1::ActivationType::kCLIP: return 0.f;
    case nvinfer1::ActivationType::kHARD_SIGMOID: return 0.5f;
    case nvinfer1::ActivationType::kSCALED_TANH: return 1.0f;
    case nvinfer1::ActivationType::kTHRESHOLDED_RELU: return 0.f;
    }
    throw std::runtime_error{"Unrecognized activation type"};
}

nvinfer1::ITensor* getAxisLength(IImporterContext* ctx, nvinfer1::ITensor* inpTensor, int axis, nvinfer1::Dims shape)
{
    // fast path for static dims
    auto dims = inpTensor->getDimensions();
    int d = dims.d[axis];
    if (d >= 0)
    {
        return addConstantScalar(ctx, d, ::ONNX_NAMESPACE::TensorProto_DataType_INT32, shape)->getOutput(0);
    }
    else
    {
        nvinfer1::ITensor* inpShape = ctx->network()->addShape(*inpTensor)->getOutput(0);
        return gatherDimension(ctx, inpShape, axis, shape);
    }
}

int getConvOutputSize(int input_size, int filter_size, int stride, int dilation_rate, int total_padding);

const char* getDtypeName(int32_t onnxDtype)
{
    switch (onnxDtype)
    {
    case ::ONNX_NAMESPACE::TensorProto::FLOAT: return "FLOAT";
    case ::ONNX_NAMESPACE::TensorProto::UINT8: return "UINT8";
    case ::ONNX_NAMESPACE::TensorProto::INT8: return "INT8";
    case ::ONNX_NAMESPACE::TensorProto::UINT16: return "UINT16";
    case ::ONNX_NAMESPACE::TensorProto::INT16: return "INT16";
    case ::ONNX_NAMESPACE::TensorProto::INT32: return "INT32";
    case ::ONNX_NAMESPACE::TensorProto::INT64: return "INT64";
    case ::ONNX_NAMESPACE::TensorProto::STRING: return "STRING";
    case ::ONNX_NAMESPACE::TensorProto::BOOL: return "BOOL";
    case ::ONNX_NAMESPACE::TensorProto::FLOAT16: return "FLOAT16";
    case ::ONNX_NAMESPACE::TensorProto::DOUBLE: return "DOUBLE";
    case ::ONNX_NAMESPACE::TensorProto::UINT32: return "UINT32";
    case ::ONNX_NAMESPACE::TensorProto::UINT64: return "UINT64";
    case ::ONNX_NAMESPACE::TensorProto::COMPLEX64: return "COMPLEX64";
    case ::ONNX_NAMESPACE::TensorProto::COMPLEX128: return "COMPLEX128";
    default: return "<UNKNOWN>";
    }
}

int getDtypeSize(int32_t onnxDtype)
{
    switch (onnxDtype)
    {
    case ::ONNX_NAMESPACE::TensorProto::FLOAT16: return 2;
    case ::ONNX_NAMESPACE::TensorProto::FLOAT: return 4;
    case ::ONNX_NAMESPACE::TensorProto::DOUBLE: return 8;
    case ::ONNX_NAMESPACE::TensorProto::COMPLEX64: return 8;
    case ::ONNX_NAMESPACE::TensorProto::COMPLEX128: return 16;
    case ::ONNX_NAMESPACE::TensorProto::UINT8: return 1;
    case ::ONNX_NAMESPACE::TensorProto::INT8: return 1;
    case ::ONNX_NAMESPACE::TensorProto::UINT16: return 2;
    case ::ONNX_NAMESPACE::TensorProto::INT16: return 2;
    case ::ONNX_NAMESPACE::TensorProto::UINT32:
        return 4;
    // Booleans are stored in int32 tensors in ONNX
    case ::ONNX_NAMESPACE::TensorProto::BOOL: return 4;
    case ::ONNX_NAMESPACE::TensorProto::INT32: return 4;
    case ::ONNX_NAMESPACE::TensorProto::UINT64: return 8;
    case ::ONNX_NAMESPACE::TensorProto::INT64: return 8;
    default: return -1;
    }
}

void getKernelParams(IImporterContext* ctx, ::ONNX_NAMESPACE::NodeProto const& onnx_node, nvinfer1::Dims* kernel_size,
    nvinfer1::Dims* strides, nvinfer1::Dims* beg_padding, nvinfer1::Dims* end_padding,
    nvinfer1::PaddingMode& paddingMode, bool& count_exclude_padding, nvinfer1::Dims* dilations,
    nvinfer1::Dims* output_padding)
{
    const int nbSpatialDims = kernel_size->nbDims;
    OnnxAttrs attrs(onnx_node, ctx);
    if (attrs.count("kernel_shape"))
    {
        auto const* onnx_kernel_size = attrs.at("kernel_shape");
        setAttr(kernel_size, onnx_kernel_size, nbSpatialDims, 1);
    }
    if (attrs.count("strides"))
    {
        auto const* onnx_strides = attrs.at("strides");
        setAttr(strides, onnx_strides, nbSpatialDims, 1);
    }
    if (dilations && attrs.count("dilations"))
    {
        auto const* onnx_dilations = attrs.at("dilations");
        setAttr(dilations, onnx_dilations, nbSpatialDims, 1);
    }
    if (attrs.count("count_include_pad"))
    {
        auto const* include_pad = attrs.at("count_include_pad");
        int val = include_pad->i();
        val == 1 ? count_exclude_padding = false : count_exclude_padding = true;
    }
    // For ConvTranspose Layer
    if (attrs.count("output_padding"))
    {
        *output_padding = attrs.get<nvinfer1::Dims>("output_padding");
    }

    paddingMode = nvinfer1::PaddingMode::kEXPLICIT_ROUND_DOWN;
    auto onnx_auto_pad = attrs.get("auto_pad", std::string("NOTSET"));
    if (onnx_auto_pad != "SAME_LOWER" && onnx_auto_pad != "SAME_UPPER")
    {
        if (attrs.count("pads"))
        {
            auto onnx_padding = attrs.get<std::vector<int>>("pads");
            int ndim = onnx_padding.size() / 2;
            for (int i = 0; i < nbSpatialDims; ++i)
            {
                if (i < ndim)
                {
                    beg_padding->d[i] = onnx_padding.at(i);
                    end_padding->d[i] = onnx_padding.at(i + ndim);
                }
                else
                {
                    beg_padding->d[i] = 0;
                    end_padding->d[i] = 0;
                }
            }
        }
        if (onnx_auto_pad != "VALID" && onnx_auto_pad != "NOTSET")
        {
            if (onnx_auto_pad == "EXPLICIT_ROUND_UP")
            {
                paddingMode = nvinfer1::PaddingMode::kEXPLICIT_ROUND_UP;
            }
            else if (onnx_auto_pad == "CAFFE_ROUND_DOWN")
            {
                paddingMode = nvinfer1::PaddingMode::kCAFFE_ROUND_DOWN;
            }
            else if (onnx_auto_pad == "CAFFE_ROUND_UP")
            {
                paddingMode = nvinfer1::PaddingMode::kCAFFE_ROUND_UP;
            }
        }
    }
    else
    {
        // If auto_pad is SAME_LOWER or SAME_UPPER, input padding should be calculated
        // "pads" attribute should not be specified
        assert(!attrs.count("pads"));
        // Note: ONNX is always NCHW ordering
        if (onnx_auto_pad == "SAME_LOWER")
        {
            paddingMode = nvinfer1::PaddingMode::kSAME_LOWER;
        }
        else if (onnx_auto_pad == "SAME_UPPER")
        {
            paddingMode = nvinfer1::PaddingMode::kSAME_UPPER;
        }
        else
        {
            throw std::invalid_argument("Unexpected auto_pad value: " + onnx_auto_pad);
        }
    }
}

nvinfer1::IPluginV2* importPluginFromRegistry(IImporterContext* ctx, const std::string& pluginName,
    const std::string& pluginVersion, const std::string& nodeName,
    const std::vector<nvinfer1::PluginField>& pluginFields)
{
    const auto mPluginRegistry = getPluginRegistry();
    const auto pluginCreator
        = mPluginRegistry->getPluginCreator(pluginName.c_str(), pluginVersion.c_str(), "ONNXTRT_NAMESPACE");

    if (!pluginCreator)
    {
        return nullptr;
    }

    nvinfer1::PluginFieldCollection fc;
    fc.nbFields = pluginFields.size();
    fc.fields = pluginFields.data();

    return pluginCreator->createPlugin(nodeName.c_str(), &fc);
}

bool isDynamic(const nvinfer1::Dims& shape)
{
    return std::any_of(shape.d, shape.d + shape.nbDims, [](int dim) { return dim < 0; });
}

bool isTransposeRequired(nvinfer1::Dims const& shape, nvinfer1::Permutation const& perm)
{
    int ndim = shape.nbDims;
    int prev_significant_dim = 0;
    for (int dst_i = 0; dst_i < ndim; ++dst_i)
    {
        int src_i = perm.order[dst_i];
        int dim_i = shape.d[src_i];
        if (dim_i != 1)
        {
            // We must do a transpose for dynamically shaped tensors
            if (dim_i == -1)
            {
                return true;
            }
            if (src_i < prev_significant_dim)
            {
                return true;
            }
            prev_significant_dim = src_i;
        }
    }
    return false;
}

NodeImportResult lstmLegacyImporter(
    IImporterContext* ctx, ::ONNX_NAMESPACE::NodeProto const& node, std::vector<TensorOrWeights>& inputs)
{
    // Input
    nvinfer1::ITensor& raw_input = convertToTensor(inputs.at(0), ctx);
    ASSERT(3 == raw_input.getDimensions().nbDims && "Input tensor must be 3 dimensional", ErrorCode::kINVALID_NODE);
    ASSERT((raw_input.getType() == nvinfer1::DataType::kFLOAT || raw_input.getType() == nvinfer1::DataType::kHALF)
            && "Only fp16 and fp32 inputs are supported",
        ErrorCode::kUNSUPPORTED_NODE);
    const nvinfer1::DataType input_type = raw_input.getType();
    const int32_t max_seq_len = raw_input.getDimensions().d[0];
    const int32_t batch_size = raw_input.getDimensions().d[1];

    // Attributes
    OnnxAttrs attrs(node, ctx);
    const std::string direction_str = attrs.get<std::string>("direction", "forward");
    ASSERT((direction_str == "forward" || direction_str == "bidirectional") && "Reverse LSTM unsupported",
        ErrorCode::kUNSUPPORTED_NODE);
    const nvinfer1::RNNDirection direction
        = (direction_str == "forward") ? nvinfer1::RNNDirection::kUNIDIRECTION : nvinfer1::RNNDirection::kBIDIRECTION;
    const int num_directions = (direction_str == "forward") ? 1 : 2;
    // There are three distinct uses of an activation function within the LSTM equations
    // One for the input/forget/output gates, one for the cell state, and one for the output
    // RNNv2 only supports the default choice for each, listed here (duplicated for bidirectional)
    std::vector<std::string> default_activations = {"Sigmoid", "Tanh", "Tanh"};
    if (num_directions == 2)
    {
        default_activations.insert(default_activations.end(), {"Sigmoid", "Tanh", "Tanh"});
    }
    const std::vector<std::string> activations
        = attrs.get<std::vector<std::string>>("activations", default_activations);
    ASSERT(activations == default_activations && "Nonstandard activations within LSTM unsupported",
        ErrorCode::kUNSUPPORTED_NODE);
    const float clip = attrs.get<float>("clip", 0.0f);
    ASSERT(clip == 0.0f && "Clipping unsupported", ErrorCode::kUNSUPPORTED_NODE);
    const int32_t hidden_size = attrs.get<int>("hidden_size");
    ASSERT(hidden_size > 0, ErrorCode::kINVALID_NODE);
    const int32_t input_forget = attrs.get<int>("input_forget", 0);
    ASSERT(0 == input_forget && "Coupled input/forget unsupported", ErrorCode::kUNSUPPORTED_NODE);

    // Optional Inputs
    bool has_bias = false;
    nvinfer1::ITensor* sequence_lens = nullptr;
    nvinfer1::ITensor* initial_h = nullptr;
    nvinfer1::ITensor* initial_c = nullptr;
    for (int i = 3; i < node.input_size(); i++)
    {
        const std::string& input_name = node.input(i);
        if (input_name == "B")
        {
            has_bias = true;
        }
        else if (input_name == "sequence_lens")
        {
            sequence_lens = &(convertToTensor(inputs.at(i), ctx));
            ASSERT(sequence_lens && sequence_lens->getType() == nvinfer1::DataType::kINT32
                    && "Failed to process sequence_lens (sequence_lens must be int32)",
                ErrorCode::kINVALID_NODE);
        }
        else if (input_name == "initial_h" || input_name == "initial_c")
        {
            nvinfer1::ITensor* output = nullptr;
            if (inputs.at(i).is_weights())
            {
                /* constant->shuffle bug (NVBug 2650549), so we do the transpose manually */
                ShapedWeights weights = inputs.at(i).weights();
                const int dtype_size = getDtypeSize(weights.type);
                const size_t len = num_directions * batch_size * hidden_size * dtype_size;
                auto* source = reinterpret_cast<unsigned char*>(weights.values);
                std::vector<unsigned char> buffer;
                buffer.resize(len);
                for (int i = 0; i < num_directions; i++)
                {
                    for (int j = 0; j < batch_size; j++)
                    {
                        for (int k = 0; k < hidden_size; k++)
                        {
                            for (int b = 0; b < dtype_size; b++)
                            {
                                int src_idx = i * batch_size * hidden_size * dtype_size + j * hidden_size * dtype_size
                                    + k * dtype_size + b;
                                int buf_idx = j * num_directions * hidden_size * dtype_size
                                    + i * hidden_size * dtype_size + k * dtype_size + b;
                                buffer.at(buf_idx) = source[src_idx];
                            }
                        }
                    }
                }
                std::memcpy(weights.values, static_cast<void*>(buffer.data()), len);
                const nvinfer1::Dims new_dims = {3, {batch_size, num_directions, hidden_size}};
                output = ctx->network()->addConstant(new_dims, weights)->getOutput(0);
                ASSERT(output && "Failed to convert initial_h or initial_c weights to constant layer",
                    ErrorCode::kINTERNAL_ERROR);
            }
            else
            {
                /* TODO: Once NVBug 2650549 is fixed, we can use just this path instead */
                /* nvinfer1::ITensor& source = convertToTensor(inputs.at(i), ctx); */
                nvinfer1::ITensor& source = inputs.at(i).tensor();
                auto* shuffle_layer = ctx->network()->addShuffle(source);
                ASSERT(shuffle_layer && "Failed to create initial_h shuffle layer", ErrorCode::kINTERNAL_ERROR);
                shuffle_layer->setFirstTranspose(nvinfer1::Permutation{1, 0, 2});
                output = shuffle_layer->getOutput(0);
            }
            ASSERT(output->getType() == input_type && "initial_h and initial_c datatype must match input",
                ErrorCode::kINVALID_NODE);
            if (input_name == "initial_h")
            {
                initial_h = output;
            }
            else
            {
                initial_c = output;
            }
        }
        else if (input_name == "P")
        {
            ASSERT(false && "Peephole connections not supported", ErrorCode::kUNSUPPORTED_NODE);
        }
    }

    // Input Shuffle Layer
    auto* input_shuffle_layer = ctx->network()->addShuffle(raw_input);
    ASSERT(input_shuffle_layer && "Failed to create input shuffle layer", ErrorCode::kINTERNAL_ERROR);
    input_shuffle_layer->setFirstTranspose(nvinfer1::Permutation{1, 0, 2});

    // RNNv2 Layer
    nvinfer1::ITensor& input_seqs = *(input_shuffle_layer->getOutput(0));
    const nvinfer1::RNNOperation op = nvinfer1::RNNOperation::kLSTM;
    const int32_t layer_count = 1;
    auto* layer = ctx->network()->addRNNv2(input_seqs, layer_count, hidden_size, max_seq_len, op);
    ASSERT(layer && "Failed to create RNNv2 layer", ErrorCode::kINTERNAL_ERROR);
    layer->setInputMode(nvinfer1::RNNInputMode::kLINEAR);
    layer->setDirection(direction);
    if (sequence_lens)
    {
        layer->setSequenceLengths(*sequence_lens);
    }
    if (initial_h)
    {
        layer->setHiddenState(*initial_h);
    }
    if (initial_c)
    {
        layer->setCellState(*initial_c);
    }

    // Weights
    ASSERT(inputs.at(1).is_weights() && "W must be constant", ErrorCode::kUNSUPPORTED_NODE);
    ASSERT(inputs.at(2).is_weights() && "R must be constant", ErrorCode::kUNSUPPORTED_NODE);
    ShapedWeights gate_weights = inputs.at(1).weights();
    ShapedWeights rcur_weights = inputs.at(2).weights();

    nvinfer1::DataType gate_weights_type, rcur_weights_type;
    ASSERT(convertDtype(gate_weights.type, &gate_weights_type) && "Bad datatype in W", ErrorCode::kINTERNAL_ERROR);
    ASSERT(convertDtype(rcur_weights.type, &rcur_weights_type) && "Bad datatype in R", ErrorCode::kINTERNAL_ERROR);
    ASSERT(input_type == gate_weights_type && "W datatype must match X", ErrorCode::kINVALID_NODE);
    ASSERT(input_type == rcur_weights_type && "R datatype must match X", ErrorCode::kINVALID_NODE);

    ShapedWeights bias_weights;
    if (has_bias)
    {
        ASSERT(inputs.at(3).is_weights() && "B must be constant", ErrorCode::kUNSUPPORTED_NODE);
        bias_weights = inputs.at(3).weights();
        nvinfer1::DataType bias_weights_type;
        ASSERT(convertDtype(bias_weights.type, &bias_weights_type) && "Bad datatype in B", ErrorCode::kINTERNAL_ERROR);
        ASSERT(input_type == bias_weights_type && "B datatype must match X", ErrorCode::kINVALID_NODE);
    }

    const int data_size = (input_type == nvinfer1::DataType::kFLOAT) ? 4 : 2;
    const int input_size = gate_weights.shape.d[2];

    auto weightBuilder
        = [input_type, data_size, hidden_size, ctx](int layer_index, ShapedWeights& src, int stride, int idx) {
              nvinfer1::Weights w;
              int direction_offset = data_size * layer_index * 4 * hidden_size * stride;
              int gate_offset = data_size * hidden_size * stride * idx;
              w.type = input_type;
              w.values = reinterpret_cast<void*>(
                  reinterpret_cast<unsigned char*>(src.values) + direction_offset + gate_offset);
              w.count = hidden_size * stride;
              return w;
          };

    // RNNv2 requires that a bias be set, even if none is provided
    auto zeroes = ctx->createTempWeights(gate_weights.type, nvinfer1::Dims{1, {hidden_size}});
    std::memset(zeroes.values, 0, data_size * hidden_size);

    auto biasBuilder
        = [input_type, data_size, hidden_size, has_bias, zeroes](int layer_index, ShapedWeights& src, int idx) {
              nvinfer1::Weights b;
              int direction_offset = data_size * layer_index * 8 * hidden_size;
              int gate_offset = data_size * hidden_size * idx;
              b.type = input_type;
              if (has_bias)
              {
                  b.values = reinterpret_cast<void*>(
                      reinterpret_cast<unsigned char*>(src.values) + direction_offset + gate_offset);
              }
              else
              {
                  b.values = zeroes.values;
              }
              b.count = hidden_size;
              return b;
          };

    for (int layer_index = 0; layer_index < num_directions; layer_index++)
    {
        nvinfer1::Weights W_i = weightBuilder(layer_index, gate_weights, input_size, 0);
        nvinfer1::Weights W_o = weightBuilder(layer_index, gate_weights, input_size, 1);
        nvinfer1::Weights W_f = weightBuilder(layer_index, gate_weights, input_size, 2);
        nvinfer1::Weights W_c = weightBuilder(layer_index, gate_weights, input_size, 3);
        nvinfer1::Weights R_i = weightBuilder(layer_index, rcur_weights, hidden_size, 0);
        nvinfer1::Weights R_o = weightBuilder(layer_index, rcur_weights, hidden_size, 1);
        nvinfer1::Weights R_f = weightBuilder(layer_index, rcur_weights, hidden_size, 2);
        nvinfer1::Weights R_c = weightBuilder(layer_index, rcur_weights, hidden_size, 3);

        bool isW = true;
        layer->setWeightsForGate(layer_index, nvinfer1::RNNGateType::kINPUT, isW, W_i);
        layer->setWeightsForGate(layer_index, nvinfer1::RNNGateType::kOUTPUT, isW, W_o);
        layer->setWeightsForGate(layer_index, nvinfer1::RNNGateType::kFORGET, isW, W_f);
        layer->setWeightsForGate(layer_index, nvinfer1::RNNGateType::kCELL, isW, W_c);
        isW = false;
        layer->setWeightsForGate(layer_index, nvinfer1::RNNGateType::kINPUT, isW, R_i);
        layer->setWeightsForGate(layer_index, nvinfer1::RNNGateType::kOUTPUT, isW, R_o);
        layer->setWeightsForGate(layer_index, nvinfer1::RNNGateType::kFORGET, isW, R_f);
        layer->setWeightsForGate(layer_index, nvinfer1::RNNGateType::kCELL, isW, R_c);

        nvinfer1::Weights B_wi = biasBuilder(layer_index, bias_weights, 0);
        nvinfer1::Weights B_wo = biasBuilder(layer_index, bias_weights, 1);
        nvinfer1::Weights B_wf = biasBuilder(layer_index, bias_weights, 2);
        nvinfer1::Weights B_wc = biasBuilder(layer_index, bias_weights, 3);
        nvinfer1::Weights B_ri = biasBuilder(layer_index, bias_weights, 4);
        nvinfer1::Weights B_ro = biasBuilder(layer_index, bias_weights, 5);
        nvinfer1::Weights B_rf = biasBuilder(layer_index, bias_weights, 6);
        nvinfer1::Weights B_rc = biasBuilder(layer_index, bias_weights, 7);

        isW = true;
        layer->setBiasForGate(layer_index, nvinfer1::RNNGateType::kINPUT, isW, B_wi);
        layer->setBiasForGate(layer_index, nvinfer1::RNNGateType::kOUTPUT, isW, B_wo);
        layer->setBiasForGate(layer_index, nvinfer1::RNNGateType::kFORGET, isW, B_wf);
        layer->setBiasForGate(layer_index, nvinfer1::RNNGateType::kCELL, isW, B_wc);
        isW = false;
        layer->setBiasForGate(layer_index, nvinfer1::RNNGateType::kINPUT, isW, B_ri);
        layer->setBiasForGate(layer_index, nvinfer1::RNNGateType::kOUTPUT, isW, B_ro);
        layer->setBiasForGate(layer_index, nvinfer1::RNNGateType::kFORGET, isW, B_rf);
        layer->setBiasForGate(layer_index, nvinfer1::RNNGateType::kCELL, isW, B_rc);
    }

    // Outputs
    ASSERT(layer->getNbOutputs() == 3, ErrorCode::kINTERNAL_ERROR);
    ASSERT(node.output_size() <= 3, ErrorCode::kINVALID_NODE);
    std::vector<TensorOrWeights> outputs;
    for (int i = 0; i < node.output_size(); i++)
    {
        auto* shuffle_layer = ctx->network()->addShuffle(*(layer->getOutput(i)));
        ASSERT(shuffle_layer && "Failed to create output shuffle layer", ErrorCode::kINTERNAL_ERROR);
        shuffle_layer->setFirstTranspose(nvinfer1::Permutation{1, 0, 2});
        if (i == 0)
        {
            nvinfer1::Dims Y_dims{4, {max_seq_len, batch_size, num_directions, hidden_size}};
            shuffle_layer->setReshapeDimensions(Y_dims);
            shuffle_layer->setSecondTranspose(nvinfer1::Permutation{0, 2, 1, 3});
        }
        outputs.emplace_back(shuffle_layer->getOutput(0));
    }
    return {outputs};
}

nvinfer1::Dims makeDims(int nbDims, int val)
{
    nvinfer1::Dims dims;
    dims.nbDims = nbDims;
    std::fill_n(dims.d, nbDims, val);
    return dims;
}

nvinfer1::Dims insertDimension(const nvinfer1::Dims& dims, const int axis, const int value)
{
    assert(dims.nbDims < nvinfer1::Dims::MAX_DIMS && axis < nvinfer1::Dims::MAX_DIMS);
    nvinfer1::Dims newDims{};
    newDims.nbDims = dims.nbDims + 1;
    std::copy(dims.d, dims.d + axis, newDims.d);
    newDims.d[axis] = value;
    std::copy(dims.d + axis, dims.d + dims.nbDims, newDims.d + axis + 1);
    return newDims;
}

NodeImportResult poolingHelper(IImporterContext* ctx, ::ONNX_NAMESPACE::NodeProto const& node,
    std::vector<TensorOrWeights>& inputs, nvinfer1::PoolingType type)
{
    nvinfer1::ITensor* tensorPtr = &convertToTensor(inputs.at(0), ctx);
    nvinfer1::Dims dims = tensorPtr->getDimensions();
    bool needToExpandDims = (dims.nbDims == 3);
    if (needToExpandDims)
    {
        // Expand spatial dims from 1D to 2D
        std::vector<int> axes{3};
        tensorPtr = unsqueezeTensor(ctx, *tensorPtr, axes);
        ASSERT(tensorPtr, ErrorCode::kUNSUPPORTED_NODE);
        dims = tensorPtr->getDimensions();
    }

    OnnxAttrs attrs(node, ctx);
    int nbSpatialDims = attrs.at("kernel_shape")->ints().size();
    ASSERT((nbSpatialDims == 1 && needToExpandDims) || nbSpatialDims == 2 || nbSpatialDims == 3,
        ErrorCode::kUNSUPPORTED_NODE);

    // Support for opset10 ceil_mode
    CeilingPoolDim ceilingPool;
    // Ceiling and dialations added in opset 10
    if (ctx->getOpsetVersion() >= 10)
    {
        OnnxAttrs attrs(node, ctx);
        const auto ceil_mode = attrs.get<int>("ceil_mode", 0);
        const auto dilations = attrs.get<std::vector<int>>("dilations", std::vector<int>(2, 1));
        for (size_t i = 0; i < dilations.size(); i++)
            ASSERT(dilations[i] == 1, ErrorCode::kUNSUPPORTED_NODE); // Do not support pooling dilations currently
        nvinfer1::Dims spatialDims = makeDims(nbSpatialDims, 1);
        std::copy(&dims.d[2], &dims.d[2] + nbSpatialDims, &spatialDims.d[0]);
        if (ceil_mode != 0) // Need to set pooling formula to use ceiling instead of floor
        {
            ASSERT(!isDynamic(spatialDims) && "Cannot set output formula for an input with dynamic spatial dimensions!",
                ErrorCode::kUNSUPPORTED_NODE);
            ctx->network()->setPoolingOutputDimensionsFormula(&ceilingPool);
        }
    }

    nvinfer1::Dims kernel_size = makeDims(nbSpatialDims, 1);
    nvinfer1::Dims strides = makeDims(nbSpatialDims, 1);
    nvinfer1::Dims beg_padding = makeDims(nbSpatialDims, 0);
    nvinfer1::Dims end_padding = makeDims(nbSpatialDims, 0);
    nvinfer1::PaddingMode paddingMode;

    bool exclude_padding(true);

    getKernelParams(ctx, node, &kernel_size, &strides, &beg_padding, &end_padding, paddingMode, exclude_padding);
    if (needToExpandDims)
    {
        kernel_size = insertDimension(kernel_size, nbSpatialDims, 1);
        strides = insertDimension(strides, nbSpatialDims, 1);
        beg_padding = insertDimension(beg_padding, nbSpatialDims, 0);
        end_padding = insertDimension(end_padding, nbSpatialDims, 0);
    }

    nvinfer1::IPoolingLayer* poolingLayer = ctx->network()->addPoolingNd(*tensorPtr, type, kernel_size);
    poolingLayer->setStrideNd(strides);
    // This member is ignored in maxpooling
    poolingLayer->setAverageCountExcludesPadding(exclude_padding);
    poolingLayer->setPaddingMode(paddingMode);
    poolingLayer->setPrePadding(beg_padding);
    poolingLayer->setPostPadding(end_padding);

    // Note: Average pooling requires special care with asymmetric padding
    //       because the need to exclude padding pixels from the average
    //       means we can't just use a pre-padding layer.
    if (type == nvinfer1::PoolingType::kAVERAGE)
    {
        for (int d = 0; d < 2; ++d)
        {
            if (end_padding.d[d] == beg_padding.d[d])
            {
                // Symmetric padding, nothing special needed
            }
            else if (end_padding.d[d] == beg_padding.d[d] + 1)
            {
                // Pad symmetrically such that we get one more output element at
                // the beginning, and then crop it off after the pooling operation.
                beg_padding.d[d] += strides.d[d];
            }
            else
            {
                bool supported_form_of_asymmetric_padding_for_AveragePool = false;
                ASSERT(supported_form_of_asymmetric_padding_for_AveragePool, ErrorCode::kUNSUPPORTED_NODE);
            }
        }
    }

    tensorPtr = poolingLayer->getOutput(0);
    dims = tensorPtr->getDimensions();
    if (needToExpandDims)
    {
        // Un-expand spatial dims back to 1D
        std::vector<int> axes{3};
        tensorPtr = squeezeTensor(ctx, *tensorPtr, axes);
        ASSERT(tensorPtr, ErrorCode::kUNSUPPORTED_NODE);
    }
    return {{tensorPtr}};
}

NodeImportResult reduceTensor(IImporterContext* ctx, ::ONNX_NAMESPACE::NodeProto const& node, TensorOrWeights input,
    nvinfer1::ReduceOperation operation)
{
    nvinfer1::ITensor& tensor = convertToTensor(input, ctx);
    OnnxAttrs attrs(node, ctx);
    bool keepdims = attrs.get("keepdims", 1);
    int ndim = tensor.getDimensions().nbDims;
    std::vector<int> axes;
    if (attrs.count("axes"))
    {
        axes = attrs.get<std::vector<int>>("axes");
    }
    else
    {
        axes.resize(ndim);
        std::iota(axes.begin(), axes.end(), 0);
    }

    uint32_t axisMask = 0;
    for (int axis : axes)
    {
        TRT_CHECK(convertAxis(axis, ndim));
        axisMask |= 1 << axis;
    }

    auto* layer = ctx->network()->addReduce(tensor, operation, axisMask, keepdims);
    return {{layer->getOutput(0)}};
}

nvinfer1::ITensor* reshapeTensor(IImporterContext* ctx, nvinfer1::ITensor& tensor, nvinfer1::Dims shape)
{
    if (shape == tensor.getDimensions())
    {
        return &tensor;
    }
    nvinfer1::IShuffleLayer* layer = ctx->network()->addShuffle(tensor);
    if (!layer)
    {
        return nullptr;
    }
    layer->setReshapeDimensions(shape);
    return layer->getOutput(0);
}

NodeImportResult scaleHelper(IImporterContext* ctx, nvinfer1::ITensor& tensor_, nvinfer1::ScaleMode mode,
    nvinfer1::Weights shift, nvinfer1::Weights scale, nvinfer1::Weights power)
{
    nvinfer1::ITensor* tensor_ptr = &tensor_;
    nvinfer1::Dims dims = tensor_ptr->getDimensions();

    // TensorRT scale layers support 4D(NCHW) or 5D(NCDHW) input.
    // For input other than 4D or 5D will be expanded to 4D.
    int expectedNbDims = 4;
    bool needToExpandDims = (dims.nbDims != 4 && dims.nbDims != 5);
    nvinfer1::Dims orig_shape = dims;
    if (needToExpandDims)
    {
        // Expand or squash dims to 4D
        nvinfer1::Dims new_shape = dims;
        while (new_shape.nbDims < expectedNbDims)
        {
            new_shape.d[new_shape.nbDims++] = 1;
        }
        while (new_shape.nbDims > expectedNbDims)
        {
            new_shape.d[3] *= new_shape.d[--new_shape.nbDims];
        }
        tensor_ptr = reshapeTensor(ctx, *tensor_ptr, new_shape);
        ASSERT(tensor_ptr, ErrorCode::kUNSUPPORTED_NODE);
        dims = tensor_ptr->getDimensions();
    }

    ASSERT(dims.nbDims == 4 || dims.nbDims == 5, ErrorCode::kUNSUPPORTED_NODE);

    // Fill in dtype for any unused (dummy) weights
    nvinfer1::DataType* dtype_ptr = nullptr;
    if (shift.count)
    {
        dtype_ptr = &shift.type;
    }
    if (scale.count)
    {
        ASSERT(!dtype_ptr || *dtype_ptr == scale.type, ErrorCode::kUNSUPPORTED_NODE);
        dtype_ptr = &scale.type;
    }
    if (power.count)
    {
        ASSERT(!dtype_ptr || *dtype_ptr == power.type, ErrorCode::kUNSUPPORTED_NODE);
        dtype_ptr = &power.type;
    }
    ASSERT(dtype_ptr, ErrorCode::kINTERNAL_ERROR);
    shift.type = *dtype_ptr;
    scale.type = *dtype_ptr;
    power.type = *dtype_ptr;
    auto* layer = ctx->network()->addScaleNd(*tensor_ptr, mode, shift, scale, power, 1);
    ASSERT(layer, ErrorCode::kUNSUPPORTED_NODE);
    tensor_ptr = layer->getOutput(0);

    if (needToExpandDims)
    {
        tensor_ptr = reshapeTensor(ctx, *tensor_ptr, orig_shape);
        ASSERT(tensor_ptr, ErrorCode::kUNSUPPORTED_NODE);
    }

    return {{tensor_ptr}};
}

void setAttr(
    nvinfer1::Dims* trtAttr, ::ONNX_NAMESPACE::AttributeProto const* onnxAttr, int nbSpatialDims, int defaultVal)
{
    assert(trtAttr->nbDims == nbSpatialDims);
    int ndim = onnxAttr->ints().size();
    for (int i = 0; i < nbSpatialDims; ++i)
    {
        if (i < ndim)
        {
            trtAttr->d[i] = onnxAttr->ints(i);
        }
        else
        {
            trtAttr->d[i] = defaultVal;
        }
    }
}

nvinfer1::ITensor* squeezeTensor(IImporterContext* ctx, nvinfer1::ITensor& tensor, const std::vector<int>& axes)
{
    const ShapeTensor dims = shapeOf(ctx, tensor);

    // Set subscripts to ShapeTensor containing positions of axes to be kept.
    // For example, if there are 6 dimensions and axes = {1,5}, set subscripts to {0,2,3,4}.
    ShapeTensor subscripts = iotaShapeVector(dims.size);
    auto p = std::remove_if(subscripts.values.begin(), subscripts.values.end(),
        [axes](int x) { return std::find(axes.begin(), axes.end(), x) != axes.end(); });
    subscripts.values.resize(p - subscripts.values.begin());
    subscripts.size = subscripts.values.size();

    ShapeTensor newDims = gather(ctx, dims, subscripts);
    LOG_VERBOSE("Original shape: " << dims << ", squeezing to: " << newDims);
    nvinfer1::IShuffleLayer* squeezeLayer = addShuffle(ctx, tensor, newDims);
    return squeezeLayer->getOutput(0);
}

nvinfer1::ITensor* transposeTensor(
    IImporterContext* ctx, nvinfer1::ITensor& tensor, nvinfer1::Permutation const& perm, bool permute_dim_types)
{
    nvinfer1::IShuffleLayer* layer = ctx->network()->addShuffle(tensor);
    if (!layer)
    {
        return nullptr;
    }
    nvinfer1::Dims shape = tensor.getDimensions();
    // If a transpose is required, add transpose property to the shuffle layer.
    if (isTransposeRequired(shape, perm))
    {
        layer->setFirstTranspose(perm);
    }
    // Else, the transpose can be simplified to a reshape.
    else
    {
        nvinfer1::Dims new_shape;
        new_shape.nbDims = shape.nbDims;
        for (int i = 0; i < new_shape.nbDims; ++i)
        {
            new_shape.d[i] = shape.d[perm.order[i]];
        }
        layer->setReshapeDimensions(new_shape);
    }
    return layer->getOutput(0);
}

NodeImportResult unaryHelper(IImporterContext* ctx, TensorOrWeights& input, nvinfer1::UnaryOperation op)
{
    nvinfer1::ITensor* tensorPtr = &convertToTensor(input, ctx);
    int rank = tensorPtr->getDimensions().nbDims;
    // Support scalar inputs by unsqueezing to 1D
    if (rank == 0)
    {
        std::vector<int> axes{0};
        tensorPtr = unsqueezeTensor(ctx, *tensorPtr, axes);
    }

    nvinfer1::IUnaryLayer* layer = ctx->network()->addUnary(*tensorPtr, op);
    tensorPtr = layer->getOutput(0);

    // Squeeze scalar inputs back into a scalar
    if (rank == 0)
    {
        std::vector<int> axes{0};
        tensorPtr = squeezeTensor(ctx, *tensorPtr, axes);
    }

    return {{tensorPtr}};
}

NodeImportResult convMultiInput(
    IImporterContext* ctx, const ::ONNX_NAMESPACE::NodeProto& node, std::vector<TensorOrWeights>& inputs)
{
    nvinfer1::ITensor* input_tensor_ptr = &convertToTensor(inputs.at(0), ctx);
    nvinfer1::ITensor* kernel_tensor_ptr = &convertToTensor(inputs.at(1), ctx);

    nvinfer1::Dims kernel_size = inputs.at(1).shape();

    auto kernel_weights = nvinfer1::Weights{nvinfer1::DataType::kFLOAT, nullptr, 0};
    auto bias_weights = nvinfer1::Weights{nvinfer1::DataType::kFLOAT, nullptr, 0};

    nvinfer1::Dims input_dims = input_tensor_ptr->getDimensions();
    const int nbSpatialDims = input_dims.nbDims - 2;
    // Check that the number of spatial dimensions and the kernel shape matches up.
    ASSERT(nbSpatialDims == kernel_tensor_ptr->getDimensions().nbDims - 2, ErrorCode::kUNSUPPORTED_NODE);

    nvinfer1::Dims filter_dim;
    filter_dim.nbDims = nbSpatialDims;
    nvinfer1::Dims strides = makeDims(nbSpatialDims, 1);
    nvinfer1::Dims beg_padding = makeDims(nbSpatialDims, 0);
    nvinfer1::Dims end_padding = makeDims(nbSpatialDims, 0);
    nvinfer1::Dims dilations = makeDims(nbSpatialDims, 1);
    nvinfer1::PaddingMode paddingMode;
    bool exclude_padding;
    getKernelParams(
        ctx, node, &filter_dim, &strides, &beg_padding, &end_padding, paddingMode, exclude_padding, &dilations);

    for (int i = 1; i <= nbSpatialDims; ++i)
    {
        ASSERT(filter_dim.d[nbSpatialDims - i]
                == kernel_tensor_ptr->getDimensions().d[kernel_tensor_ptr->getDimensions().nbDims - i],
            ErrorCode::kUNSUPPORTED_NODE);
    }

    int nChannel = input_dims.d[1];
    int K = kernel_size.d[0];
    int C = kernel_size.d[1];

    if (inputs.size() == 3)
    {
        // TRT-9875 - fix how bias tensor is handled
        bias_weights = inputs.at(2).weights();
    }
    nvinfer1::IConvolutionLayer* layer
        = ctx->network()->addConvolutionNd(*input_tensor_ptr, K, filter_dim, kernel_weights, bias_weights);

    ASSERT(layer, ErrorCode::kUNSUPPORTED_NODE);
    layer->setStrideNd(strides);
    layer->setPaddingMode(paddingMode);
    layer->setPrePadding(beg_padding);
    layer->setPostPadding(end_padding);
    layer->setDilationNd(dilations);
    OnnxAttrs attrs(node, ctx);
    int ngroup = attrs.get("group", 1);
    ASSERT(nChannel == -1 || C * ngroup == nChannel, ErrorCode::kINVALID_NODE);
    layer->setNbGroups(ngroup);

    // Set kernel weights tensor as second convolution input.
    layer->setInput(1, *kernel_tensor_ptr);
    return {{layer->getOutput(0)}};
}

nvinfer1::ITensor* unsqueezeTensor(IImporterContext* ctx, nvinfer1::ITensor& tensor, const std::vector<int>& axes)
{
    const ShapeTensor dims = shapeOf(ctx, tensor);
    const std::set<int> axesSet(axes.begin(), axes.end());

    // Ensure that result fits maximum allowed dimensions.
    if (dims.size + axesSet.size() > nvinfer1::Dims::MAX_DIMS)
    {
        return nullptr;
    }

    // Compute interlacing subscripts.
    ShapeTensor subscripts = iotaShapeVector(dims.size);
    for (const auto& axis : axesSet)
    {
        subscripts.values.insert(subscripts.values.begin() + axis, dims.size);
        subscripts.size++;
    }

    const ShapeTensor newDims = interlace(ctx, dims, shapeVector(1), subscripts);
    LOG_VERBOSE("Original shape: " << dims << ", unsqueezing to: " << newDims);
    nvinfer1::IShuffleLayer* unsqueezeLayer = addShuffle(ctx, tensor, newDims);
    return unsqueezeLayer->getOutput(0);
}

int64_t volume(const nvinfer1::Dims& dims)
{
    std::for_each(
        dims.d, dims.d + dims.nbDims, [](int d) { assert(d >= 0 && "volume makes no sense for dynamic shapes"); });
    return std::accumulate(dims.d, dims.d + dims.nbDims, 1, std::multiplies<int64_t>{});
}

Status weightsToVector(TensorOrWeights weights, std::vector<int64_t>* weightVector)
{
    ASSERT(weights.is_weights(), ErrorCode::kUNSUPPORTED_NODE);
    ASSERT((weights.weights().type == ::ONNX_NAMESPACE::TensorProto::INT32)
            || (weights.weights().type == ::ONNX_NAMESPACE::TensorProto::INT64),
        ErrorCode::kINVALID_NODE);
    weightVector->resize(weights.weights().count());
    if (weights.weights().type == ::ONNX_NAMESPACE::TensorProto::INT64)
    {
        auto array_start = static_cast<int64_t*>(weights.weights().values);
        std::copy(array_start, array_start + weights.weights().count(), weightVector->begin());
    }
    else
    {
        auto array_start = static_cast<int32_t*>(weights.weights().values);
        std::copy(array_start, array_start + weights.weights().count(), weightVector->begin());
    }
    return Status(ErrorCode::kSUCCESS);
}

} // namespace onnx2trt
