# Supplementary material for: eGAC3D: enhancing depth adaptive convolution and depth estimation for monocular 3D object pose detection
Source: PeerJ Comput Sci. 2022 Nov 3;8:e1144. doi: 10.7717/peerj-cs.1144 (PMC9680869; doi:10.7717/peerj-cs.1144)
Supplement: Supplemental Information 1 [file peerj-cs-08-1144-s001.zip › eGAC3D-code/trt_src/onnx-tensorrt/Status.hpp]

/*
 * Copyright (c) 2018, NVIDIA CORPORATION. All rights reserved.
 *
 * Permission is hereby granted, free of charge, to any person obtaining a
 * copy of this software and associated documentation files (the "Software"),
 * to deal in the Software without restriction, including without limitation
 * the rights to use, copy, modify, merge, publish, distribute, sublicense,
 * and/or sell copies of the Software, and to permit persons to whom the
 * Software is furnished to do so, subject to the following conditions:
 *
 * The above copyright notice and this permission notice shall be included in
 * all copies or substantial portions of the Software.
 *
 * THE SOFTWARE IS PROVIDED "AS IS", WITHOUT WARRANTY OF ANY KIND, EXPRESS OR
 * IMPLIED, INCLUDING BUT NOT LIMITED TO THE WARRANTIES OF MERCHANTABILITY,
 * FITNESS FOR A PARTICULAR PURPOSE AND NONINFRINGEMENT.  IN NO EVENT SHALL
 * THE AUTHORS OR COPYRIGHT HOLDERS BE LIABLE FOR ANY CLAIM, DAMAGES OR OTHER
 * LIABILITY, WHETHER IN AN ACTION OF CONTRACT, TORT OR OTHERWISE, ARISING
 * FROM, OUT OF OR IN CONNECTION WITH THE SOFTWARE OR THE USE OR OTHER
 * DEALINGS IN THE SOFTWARE.
 */

#pragma once

#include "NvOnnxParser.h"

#include <cassert>
#include <string>

// Used to strip out Eris build path information from debug prints
#if defined(SOURCE_LENGTH)
#define __FILENAME__ (__FILE__ + SOURCE_LENGTH)
#else
#define __FILENAME__ (__FILE__)
#endif

#define MAKE_ERROR(desc, code) onnx2trt::Status((code), (desc), __FILENAME__, __LINE__, __func__)

#define ASSERT(condition, error_code)                                                                                  \
    do                                                                                                                 \
    {                                                                                                                  \
        if (!(condition))                                                                                              \
        {                                                                                                              \
            return MAKE_ERROR("Assertion failed: " #condition, (error_code));                                          \
        }                                                                                                              \
    } while (0)

#define MAKE_INPUT_ERROR(desc, code, name) Status((code), (desc), name, __LINE__, __func__)

#define ASSERT_INPUT(condition, error_code, name)                                                                      \
    do                                                                                                                 \
    {                                                                                                                  \
        if (!(condition))                                                                                              \
        {                                                                                                              \
            return MAKE_INPUT_ERROR("Assertion failed: " #condition, (error_code), (name));                            \
        }                                                                                                              \
    } while (0)

#define ASSERT_C(condition, error_code)                                                                                \
    do                                                                                                                 \
    {                                                                                                                  \
        if (!(condition))                                                                                              \
        {                                                                                                              \
            return error_code;                                                                                         \
        }                                                                                                              \
    } while (0)

#define GET_VALUE(value_or_error_, result_ptr)                                                                         \
    do                                                                                                                 \
    {                                                                                                                  \
        auto const& value_or_error = value_or_error_;                                                                  \
        if (value_or_error.is_error())                                                                                 \
        {                                                                                                              \
            return value_or_error.error();                                                                             \
        }                                                                                                              \
        else                                                                                                           \
        {                                                                                                              \
            *result_ptr = value_or_error.value();                                                                      \
        }                                                                                                              \
    } while (0)

#define TRT_CHECK(call)                                                                                                \
    do                                                                                                                 \
    {                                                                                                                  \
        Status status = call;                                                                                          \
        if (!status.is_success())                                                                                      \
        {                                                                                                              \
            return status;                                                                                             \
        }                                                                                                              \
    } while (0)

namespace onnx2trt
{

using nvonnxparser::ErrorCode;

class Status : public nvonnxparser::IParserError
{
    ErrorCode _code;
    std::string _desc;
    std::string _file;
    int _line;
    std::string _func;
    int _node;

public:
    static Status success()
    {
        return Status(ErrorCode::kSUCCESS);
    }
    Status()
    {
    }
    explicit Status(ErrorCode code, std::string desc = "", std::string file = "", int line = 0, std::string func = "",
        int node = -1)
        : _code(code)
        , _desc(desc)
        , _file(file)
        , _line(line)
        , _func(func)
        , _node(node)
    {
    }
    ErrorCode code() const override
    {
        return _code;
    }
    const char* desc() const override
    {
        return _desc.c_str();
    }
    const char* file() const override
    {
        return _file.c_str();
    }
    int line() const override
    {
        return _line;
    }
    const char* func() const override
    {
        return _func.c_str();
    }
    int node() const override
    {
        return _node;
    }
    bool is_error() const
    {
        return _code != ErrorCode::kSUCCESS;
    }
    bool is_success() const
    {
        return _code == ErrorCode::kSUCCESS;
    }
    void setNode(int node)
    {
        _node = node;
    }
};

template <typename T>
class ValueOrStatus
{
    bool _is_error;
    T _value;
    Status _error;

public:
    ValueOrStatus(T const& value)
        : _is_error(false)
        , _value(value)
        , _error(Status::success())
    {
    }
    ValueOrStatus(T&& value)
        : _is_error(false)
        , _value(value)
        , _error(Status::success())
    {
    }
    ValueOrStatus(Status const& error)
        : _is_error(true)
        , _error(error)
    {
    }
    ValueOrStatus(Status&& error)
        : _is_error(true)
        , _error(error)
    {
    }
    bool is_error() const
    {
        return _is_error;
    }
    T const& value() const
    {
        assert(!_is_error);
        return _value;
    }
    T& value()
    {
        assert(!_is_error);
        return _value;
    }
    Status const& error() const
    {
        assert(_is_error);
        return _error;
    }
};

} // namespace onnx2trt
