# Supplementary material for: eGAC3D: enhancing depth adaptive convolution and depth estimation for monocular 3D object pose detection
Source: PeerJ Comput Sci. 2022 Nov 3;8:e1144. doi: 10.7717/peerj-cs.1144 (PMC9680869; doi:10.7717/peerj-cs.1144)
Supplement: Supplemental Information 1 [file peerj-cs-08-1144-s001.zip › eGAC3D-code/trt_src/onnx-tensorrt/OnnxAttrs.hpp]

/*
 * Copyright (c) 2018, NVIDIA CORPORATION. All rights reserved.
 *
 * Permission is hereby granted, free of charge, to any person obtaining a
 * copy of this software and associated documentation files (the "Software"),
 * to deal in the Software without restriction, including without limitation
 * the rights to use, copy, modify, merge, publish, distribute, sublicense,
 * and/or sell copies of the Software, and to permit persons to whom the
 * Software is furnished to do so, subject to the following conditions:
 *
 * The above copyright notice and this permission notice shall be included in
 * all copies or substantial portions of the Software.
 *
 * THE SOFTWARE IS PROVIDED "AS IS", WITHOUT WARRANTY OF ANY KIND, EXPRESS OR
 * IMPLIED, INCLUDING BUT NOT LIMITED TO THE WARRANTIES OF MERCHANTABILITY,
 * FITNESS FOR A PARTICULAR PURPOSE AND NONINFRINGEMENT.  IN NO EVENT SHALL
 * THE AUTHORS OR COPYRIGHT HOLDERS BE LIABLE FOR ANY CLAIM, DAMAGES OR OTHER
 * LIABILITY, WHETHER IN AN ACTION OF CONTRACT, TORT OR OTHERWISE, ARISING
 * FROM, OUT OF OR IN CONNECTION WITH THE SOFTWARE OR THE USE OR OTHER
 * DEALINGS IN THE SOFTWARE.
 */

#pragma once

#include <NvInfer.h>
#include <onnx/onnx_pb.h>
#include <unordered_map>
#include <vector>

#include "ImporterContext.hpp"

class OnnxAttrs
{
    template <typename T>
    using string_map = std::unordered_map<std::string, T>;
    typedef string_map<::ONNX_NAMESPACE::AttributeProto const*> AttrMap;
    AttrMap _attrs;
    onnx2trt::IImporterContext* mCtx;

public:
    explicit OnnxAttrs(::ONNX_NAMESPACE::NodeProto const& onnx_node, onnx2trt::IImporterContext* ctx)
        : mCtx{ctx}
    {
        for (auto const& attr : onnx_node.attribute())
        {
            _attrs.insert({attr.name(), &attr});
        }
    }
    bool count(std::string key) const
    {
        return _attrs.count(key);
    }
    ::ONNX_NAMESPACE::AttributeProto const* at(std::string key) const
    {
        if (!_attrs.count(key))
        {
            throw std::out_of_range("Attribute not found: " + key);
        }
        return _attrs.at(key);
    }
    template <typename T>
    T get(const std::string& key) const;
    template <typename T>
    T get(const std::string& key, T const& default_value) const
    {
        return _attrs.count(key) ? this->get<T>(key) : default_value;
    }
};
