# Supplementary material for: eGAC3D: enhancing depth adaptive convolution and depth estimation for monocular 3D object pose detection
Source: PeerJ Comput Sci. 2022 Nov 3;8:e1144. doi: 10.7717/peerj-cs.1144 (PMC9680869; doi:10.7717/peerj-cs.1144)
Supplement: Supplemental Information 1 [file peerj-cs-08-1144-s001.zip › eGAC3D-code/trt_src/onnx-tensorrt/contributing.md]

# Contributing

Contributions are always welcome to improve the onnx-tensorrt parser. For those looking to contribute, please follow the PR process as outlined in [the main TensorRT open source repo](https://github.com/NVIDIA/TensorRT/).
