# Supplementary material for: eGAC3D: enhancing depth adaptive convolution and depth estimation for monocular 3D object pose detection
Source: PeerJ Comput Sci. 2022 Nov 3;8:e1144. doi: 10.7717/peerj-cs.1144 (PMC9680869; doi:10.7717/peerj-cs.1144)
Supplement: Supplemental Information 1 [file peerj-cs-08-1144-s001.zip › eGAC3D-code/trt_src/onnx-tensorrt/calib.table]

TRT-7103-EntropyCalibration
input: 3c9cdc9c
163: 3dac952a
164: 3db41728
167: 3d3a8aa3
171: 3e005737
174: 3d451202
178: 3e06b912
181: 3d04b1de
270: 3d4ccb8a
187: 3d862ed2
190: 3d029462
194: 3d7cbfc2
197: 3d15835d
285: 3d35bd6b
203: 3d3c8433
206: 3c910996
210: 3d172b97
213: 3ca648cc
300: 3d305902
219: 3d2aac92
222: 3cb1d93d
226: 3ec27079
227: 405bb349
229: 3dc84094
230: 3fa016d4
232: 3d8cafb3
233: 3ec2d572
235: 3d6b962c
236: 3d82ede4
238: 3e5ef444
hm: 3e9f3341
241: 3f4e43f5
hps: 3f53e4f0
244: 3d9c7c30
rot: 3d36879a
247: 3da9163e
dim: 3d1a64ea
250: 3e26d0d6
prob: 3ceee604
