# Supplementary material for: eGAC3D: enhancing depth adaptive convolution and depth estimation for monocular 3D object pose detection
Source: PeerJ Comput Sci. 2022 Nov 3;8:e1144. doi: 10.7717/peerj-cs.1144 (PMC9680869; doi:10.7717/peerj-cs.1144)
Supplement: Supplemental Information 1 [file peerj-cs-08-1144-s001.zip › eGAC3D-code/trt_src/onnx-tensorrt/onnx_utils.hpp]

/*
 * Copyright (c) 2018, NVIDIA CORPORATION. All rights reserved.
 *
 * Permission is hereby granted, free of charge, to any person obtaining a
 * copy of this software and associated documentation files (the "Software"),
 * to deal in the Software without restriction, including without limitation
 * the rights to use, copy, modify, merge, publish, distribute, sublicense,
 * and/or sell copies of the Software, and to permit persons to whom the
 * Software is furnished to do so, subject to the following conditions:
 *
 * The above copyright notice and this permission notice shall be included in
 * all copies or substantial portions of the Software.
 *
 * THE SOFTWARE IS PROVIDED "AS IS", WITHOUT WARRANTY OF ANY KIND, EXPRESS OR
 * IMPLIED, INCLUDING BUT NOT LIMITED TO THE WARRANTIES OF MERCHANTABILITY,
 * FITNESS FOR A PARTICULAR PURPOSE AND NONINFRINGEMENT.  IN NO EVENT SHALL
 * THE AUTHORS OR COPYRIGHT HOLDERS BE LIABLE FOR ANY CLAIM, DAMAGES OR OTHER
 * LIABILITY, WHETHER IN AN ACTION OF CONTRACT, TORT OR OTHERWISE, ARISING
 * FROM, OUT OF OR IN CONNECTION WITH THE SOFTWARE OR THE USE OR OTHER
 * DEALINGS IN THE SOFTWARE.
 */

#include <fstream>
#include <google/protobuf/io/coded_stream.h>
#include <google/protobuf/io/zero_copy_stream_impl.h>
#include <google/protobuf/text_format.h>
#include <iostream>
#include <onnx/onnx_pb.h>
#include <sstream>
#include <limits>

using std::cerr;
using std::endl;

#pragma once

namespace
{

template <typename OnnxDims>
inline bool convertOnnxDims(OnnxDims const& onnxDims, nvinfer1::Dims& trtDims)
{
    std::vector<int> onnxDims_vector;
    for (const auto& onnxDim : onnxDims)
    {
        // This version of TensorRT does not support empty tensors
        if (onnxDim.dim_value() == 0 && onnxDim.dim_param() == "")
        {
            return false;
        }
        int dim = onnxDim.dim_param() == "" ? (onnxDim.dim_value() > 0 ? onnxDim.dim_value() : -1) : -1;
        onnxDims_vector.emplace_back(dim);
    }
    trtDims.nbDims = onnxDims_vector.size();
    assert(trtDims.nbDims <= nvinfer1::Dims::MAX_DIMS);
    std::copy(onnxDims_vector.begin(), onnxDims_vector.end(), trtDims.d);
    return true;
}

// Removes raw data from the text representation of an ONNX model
inline void remove_raw_data_strings(std::string& s)
{
    std::string::size_type beg = 0;
    const std::string key = "raw_data: \"";
    const std::string sub = "...";
    while ((beg = s.find(key, beg)) != std::string::npos)
    {
        beg += key.length();
        std::string::size_type end = beg - 1;
        // Note: Must skip over escaped end-quotes
        while (s[(end = s.find("\"", ++end)) - 1] == '\\')
        {
        }
        if (end - beg > 128)
        { // Only remove large data strings
            s.replace(beg, end - beg, "...");
        }
        beg += sub.length();
    }
}

// Removes float_data, int32_data etc. from the text representation of an ONNX model
inline std::string remove_repeated_data_strings(std::string& s)
{
    std::istringstream iss(s);
    std::ostringstream oss;
    bool is_repeat = false;
    for (std::string line; std::getline(iss, line);)
    {
        if (line.find("float_data:") != std::string::npos || line.find("int32_data:") != std::string::npos
            || line.find("int64_data:") != std::string::npos)
        {
            if (!is_repeat)
            {
                is_repeat = true;
                oss << line.substr(0, line.find(":") + 1) << " ...\n";
            }
        }
        else
        {
            is_repeat = false;
            oss << line << "\n";
        }
    }
    return oss.str();
}

} // anonymous namespace

inline std::string pretty_print_onnx_to_string(::google::protobuf::Message const& message)
{
    std::string s;
    ::google::protobuf::TextFormat::PrintToString(message, &s);
    remove_raw_data_strings(s);
    s = remove_repeated_data_strings(s);
    return s;
}

inline std::ostream& operator<<(std::ostream& stream, ::ONNX_NAMESPACE::ModelProto const& message)
{
    stream << pretty_print_onnx_to_string(message);
    return stream;
}

inline std::ostream& operator<<(std::ostream& stream, ::ONNX_NAMESPACE::NodeProto const& message)
{
    stream << pretty_print_onnx_to_string(message);
    return stream;
}

//...
//...Consider moving all of the below functions into a stand alone
//...

inline bool ParseFromFile_WAR(google::protobuf::Message* msg, const char* filename)
{

    std::ifstream stream(filename, std::ios::in | std::ios::binary);
    if (!stream)
    {
        cerr << "Could not open file " << std::string(filename) << endl;
        return false;
    }
    google::protobuf::io::IstreamInputStream rawInput(&stream);

    google::protobuf::io::CodedInputStream coded_input(&rawInput);
    // Note: This WARs the very low default size limit (64MB)
    coded_input.SetTotalBytesLimit(std::numeric_limits<int>::max(), std::numeric_limits<int>::max() / 4);
    return msg->ParseFromCodedStream(&coded_input);
}

inline bool ParseFromTextFile(google::protobuf::Message* msg, const char* filename)
{
    std::ifstream stream(filename, std::ios::in);
    if (!stream)
    {
        cerr << "Could not open file " << std::string(filename) << endl;
        return false;
    }

    google::protobuf::io::IstreamInputStream rawInput(&stream);

    return google::protobuf::TextFormat::Parse(&rawInput, msg);
}

inline std::string onnx_ir_version_string(int64_t ir_version = ::ONNX_NAMESPACE::IR_VERSION)
{
    int onnx_ir_major = ir_version / 1000000;
    int onnx_ir_minor = ir_version % 1000000 / 10000;
    int onnx_ir_patch = ir_version % 10000;
    return (std::to_string(onnx_ir_major) + "." + std::to_string(onnx_ir_minor) + "." + std::to_string(onnx_ir_patch));
}
