# Supplementary material for: eGAC3D: enhancing depth adaptive convolution and depth estimation for monocular 3D object pose detection
Source: PeerJ Comput Sci. 2022 Nov 3;8:e1144. doi: 10.7717/peerj-cs.1144 (PMC9680869; doi:10.7717/peerj-cs.1144)
Supplement: Supplemental Information 1 [file peerj-cs-08-1144-s001.zip › eGAC3D-code/trt_src/onnx-tensorrt/main.cpp]

/*
 * Copyright (c) 2018, NVIDIA CORPORATION. All rights reserved.
 *
 * Permission is hereby granted, free of charge, to any person obtaining a
 * copy of this software and associated documentation files (the "Software"),
 * to deal in the Software without restriction, including without limitation
 * the rights to use, copy, modify, merge, publish, distribute, sublicense,
 * and/or sell copies of the Software, and to permit persons to whom the
 * Software is furnished to do so, subject to the following conditions:
 *
 * The above copyright notice and this permission notice shall be included in
 * all copies or substantial portions of the Software.
 *
 * THE SOFTWARE IS PROVIDED "AS IS", WITHOUT WARRANTY OF ANY KIND, EXPRESS OR
 * IMPLIED, INCLUDING BUT NOT LIMITED TO THE WARRANTIES OF MERCHANTABILITY,
 * FITNESS FOR A PARTICULAR PURPOSE AND NONINFRINGEMENT.  IN NO EVENT SHALL
 * THE AUTHORS OR COPYRIGHT HOLDERS BE LIABLE FOR ANY CLAIM, DAMAGES OR OTHER
 * LIABILITY, WHETHER IN AN ACTION OF CONTRACT, TORT OR OTHERWISE, ARISING
 * FROM, OUT OF OR IN CONNECTION WITH THE SOFTWARE OR THE USE OR OTHER
 * DEALINGS IN THE SOFTWARE.
 */

#include "NvOnnxParser.h"
#include "onnx_utils.hpp"
#include "common.hpp"

#include <google/protobuf/io/coded_stream.h>
#include <google/protobuf/io/zero_copy_stream_impl.h>
#include <google/protobuf/text_format.h>

#include <fstream>
#include <unistd.h> // For ::getopt
#include <iostream>
using std::cout;
using std::cerr;
using std::endl;
#include <ctime>
#include <fcntl.h> // For ::open
#include <limits>
#include "NvInfer.h"
#include "opencv2/opencv.hpp"
#include "/usr/local/cuda-10.2/include/cuda_runtime.h"
#include "/usr/local/cuda-10.2/include/cuda_runtime_api.h"
#include "/usr/local/cuda-10.2/include/cuda.h"
#include "calib/entro_calibrator.h"


void print_usage() {
  cout << "ONNX to TensorRT model parser" << endl;
  cout << "Usage: onnx2trt onnx_model.pb" << "\n"
       << "                [-o engine_file.trt]  (output TensorRT engine)" << "\n"
       << "                [-t onnx_model.pbtxt] (output ONNX text file without weights)" << "\n"
       << "                [-T onnx_model.pbtxt] (output ONNX text file with weights)" << "\n"
       << "                [-b max_batch_size (default 32)]" << "\n"
       << "                [-w max_workspace_size_bytes (default 1 GiB)]" << "\n"
       << "                [-d model_data_type_bit_depth] (32 => float32, 16 => float16)" << "\n"
       << "                [-c calib file (.txt) contains list of calib images " << "\n"
       << "                [-C calib table (save config of int8 model)]" << "\n"
       << "                [-l] (list layers and their shapes)" << "\n"
       << "                [-g] (debug mode)" << "\n"
       << "                [-v] (increase verbosity)" << "\n"
       << "                [-q] (decrease verbosity)" << "\n"
       << "                [-V] (show version information)" << "\n"
       << "                [-h] (show help)" << endl;
}

int main(int argc, char* argv[]) {
  GOOGLE_PROTOBUF_VERIFY_VERSION;

  std::string engine_filename;
  std::string text_filename;
  std::string full_text_filename;
  std::string calib_filename;
  std::string calib_tablename = "calib.table";
  size_t max_batch_size = 32;
  size_t max_workspace_size = 1 << 30;
  int model_dtype_nbits = 32;
  int verbosity = (int)nvinfer1::ILogger::Severity::kWARNING;
  bool print_layer_info = false;
  bool debug_builder = false;

  int arg = 0;
  while( (arg = ::getopt(argc, argv, "o:b:w:t:T:d:c:lgvqVh")) != -1 ) {
    switch (arg){
    case 'o':
      if( optarg ) { engine_filename = optarg; break; }
      else { cerr << "ERROR: -o flag requires argument" << endl; return -1; }
    case 't':
      if( optarg ) { text_filename = optarg; break; }
      else { cerr << "ERROR: -t flag requires argument" << endl; return -1; }
    case 'T':
      if( optarg ) { full_text_filename = optarg; break; }
      else { cerr << "ERROR: -T flag requires argument" << endl; return -1; }
    case 'b':
      if( optarg ) { max_batch_size = atoll(optarg); break; }
      else { cerr << "ERROR: -b flag requires argument" << endl; return -1; }
    case 'w':
      if( optarg ) { max_workspace_size = atoll(optarg); break; }
      else { cerr << "ERROR: -w flag requires argument" << endl; return -1; }
    case 'd':
      if( optarg ) { model_dtype_nbits = atoi(optarg); break; }
      else { cerr << "ERROR: -d flag requires argument" << endl; return -1; }
    case 'c':
      if( optarg ) { calib_filename = optarg; break; }
      else { cerr << "ERROR: -c flag requires argument" << endl; return -1; }
    case 'C':
      if( optarg ) { calib_tablename = optarg; break; }
      else { cerr << "ERROR: -C flag requires argument" << endl; return -1; }
    case 'l': print_layer_info = true; break;
    case 'g': debug_builder = true; break;
    case 'v': ++verbosity; break;
    case 'q': --verbosity; break;
    case 'V': common::print_version(); return 0;
    case 'h': print_usage(); return 0;
    }
  }
  int num_args = argc - optind;
  if( num_args != 1 ) {
    print_usage();
    return -1;
  }
  std::string onnx_filename = argv[optind];

  nvinfer1::DataType model_dtype;
  if(      model_dtype_nbits == 32 ) { model_dtype = nvinfer1::DataType::kFLOAT; }
  else if( model_dtype_nbits == 16 ) { model_dtype = nvinfer1::DataType::kHALF; }
  else if( model_dtype_nbits ==  8 ) { model_dtype = nvinfer1::DataType::kINT8; }
  else {
    cerr << "ERROR: Invalid model data type bit depth: " << model_dtype_nbits << endl;
    return -2;
  }

  if (!std::ifstream(onnx_filename.c_str())) {
    cerr << "Input file not found: " << onnx_filename << endl;
    return -3;
  }

  ::ONNX_NAMESPACE::ModelProto onnx_model;
  bool is_binary = common::ParseFromFile_WAR(&onnx_model, onnx_filename.c_str());
  if( !is_binary && !common::ParseFromTextFile(&onnx_model, onnx_filename.c_str()) ) {
    cerr << "Failed to parse ONNX model" << endl;
    return -3;
  }

  if( verbosity >= (int)nvinfer1::ILogger::Severity::kWARNING ) {
    int64_t opset_version = (onnx_model.opset_import().size() ?
                             onnx_model.opset_import(0).version() : 0);
    cout << "----------------------------------------------------------------" << endl;
    cout << "Input filename:   " << onnx_filename << endl;
    cout << "ONNX IR version:  " << common::onnx_ir_version_string(onnx_model.ir_version()) << endl;
    cout << "Opset version:    " << opset_version << endl;
    cout << "Producer name:    " << onnx_model.producer_name() << endl;
    cout << "Producer version: " << onnx_model.producer_version() << endl;
    cout << "Domain:           " << onnx_model.domain() << endl;
    cout << "Model version:    " << onnx_model.model_version() << endl;
    cout << "Doc string:       " << onnx_model.doc_string() << endl;
    cout << "----------------------------------------------------------------" << endl;
  }

  if( onnx_model.ir_version() > ::ONNX_NAMESPACE::IR_VERSION ) {
    cerr << "WARNING: ONNX model has a newer ir_version ("
         << common::onnx_ir_version_string(onnx_model.ir_version())
         << ") than this parser was built against ("
         << common::onnx_ir_version_string(::ONNX_NAMESPACE::IR_VERSION) << ")." << endl;
  }

  if( !text_filename.empty() ) {
    if( verbosity >= (int)nvinfer1::ILogger::Severity::kWARNING ) {
      cout << "Writing ONNX model (without weights) as text to " << text_filename << endl;
    }
    std::ofstream onnx_text_file(text_filename.c_str());
    std::string onnx_text = pretty_print_onnx_to_string(onnx_model);
    onnx_text_file.write(onnx_text.c_str(), onnx_text.size());
  }
  if( !full_text_filename.empty() ) {
    if( verbosity >= (int)nvinfer1::ILogger::Severity::kWARNING ) {
      cout << "Writing ONNX model (with weights) as text to " << full_text_filename << endl;
    }
    std::string full_onnx_text;
    google::protobuf::TextFormat::PrintToString(onnx_model, &full_onnx_text);
    std::ofstream full_onnx_text_file(full_text_filename.c_str());
    full_onnx_text_file.write(full_onnx_text.c_str(), full_onnx_text.size());
  }

  const auto explicitBatch = 1U << static_cast<uint32_t>(nvinfer1::NetworkDefinitionCreationFlag::kEXPLICIT_BATCH);
  common::TRT_Logger trt_logger((nvinfer1::ILogger::Severity)verbosity);
  // auto trt_builder = common::infer_object(nvinfer1::createInferBuilder(trt_logger));
  // auto trt_network = common::infer_object(trt_builder->createNetworkV2(explicitBatch));
  
  nvinfer1::IBuilder* trt_builder = nvinfer1::createInferBuilder(trt_logger);
  // nvinfer1::INetworkDefinition* trt_network = trt_builder->createNetwork();
  nvinfer1::INetworkDefinition* trt_network = trt_builder->createNetworkV2(explicitBatch);
  
  // auto trt_parser  = common::infer_object(nvonnxparser::createParser(
                                      // *trt_network, trt_logger));
  auto trt_parser  = nvonnxparser::createParser(*trt_network, trt_logger);
  trt_parser->parseFromFile(onnx_filename.c_str(), verbosity);

  // TODO: Fix this for the new API
  //if( print_layer_info ) {
  //  parser->setLayerInfoStream(&std::cout);
  //}
  // (void)print_layer_info;

  if( verbosity >= (int)nvinfer1::ILogger::Severity::kWARNING ) {
    cout << "Parsing model" << endl;
  }
  // std::ifstream onnx_file(onnx_filename.c_str(),
  //                         std::ios::binary | std::ios::ate);
  // std::streamsize file_size = onnx_file.tellg();
  // onnx_file.seekg(0, std::ios::beg);
  // std::vector<char> onnx_buf(file_size);
  // if( !onnx_file.read(onnx_buf.data(), onnx_buf.size()) ) {
  //   cerr << "ERROR: Failed to read from file " << onnx_filename << endl;
  //   return -4;
  // }
  // if( !trt_parser->parse(onnx_buf.data(), onnx_buf.size()) ) {
  //   int nerror = trt_parser->getNbErrors();
  //   for( int i=0; i<nerror; ++i ) {
  //     nvonnxparser::IParserError const* error = trt_parser->getError(i);
  //     if( error->node() != -1 ) {
  //       ::ONNX_NAMESPACE::NodeProto const& node =
  //         onnx_model.graph().node(error->node());
  //       cerr << "While parsing node number " << error->node()
  //             << " [" << node.op_type();
  //       if( node.output().size() ) {
  //         cerr << " -> \"" << node.output(0) << "\"";
  //       }
  //       cerr << "]:" << endl;
  //       if( verbosity >= (int)nvinfer1::ILogger::Severity::kINFO ) {
  //         cerr << "--- Begin node ---" << endl;
  //         cerr << node << endl;
  //         cerr << "--- End node ---" << endl;
  //       }
  //     }
  //     cerr << "ERROR: "
  //           << error->file() << ":" << error->line()
  //           << " In function " << error->func() << ":\n"
  //           << "[" << static_cast<int>(error->code()) << "] " << error->desc()
  //           << endl;
  //   }
  //   return -5;
  
  // }
  auto config = trt_builder->createBuilderConfig();
  trt_builder->setMaxBatchSize(max_batch_size);
  config->setMaxWorkspaceSize(max_workspace_size); // 1G

  // NOTE check
  nvinfer1::EntroCalibrator* calibrator = nullptr;
  // nvinfer1::EntroCalibrator* calibrator = new nvinfer1::EntroCalibrator(1,calib_filename,"calib.table");
  // config->setFlag(nvinfer1::BuilderFlag::kFP16);
  // NOTE INT8
  if (trt_builder->platformHasFastInt8() && model_dtype == nvinfer1::DataType::kINT8){
    std::cout<<"Build engine with int8\n";
    calibrator = new nvinfer1::EntroCalibrator(1,calib_filename,"calib.table");
    config->setFlag(nvinfer1::BuilderFlag::kFP16); // for fallback
    config->setFlag(nvinfer1::BuilderFlag::kINT8);
    config->setInt8Calibrator(calibrator);
    
    // config->setFlag(nvinfer1::BuilderFlag::kSTRICT_TYPES);
    // config->setDLACore(0);
    // trt_builder->setInt8Mode(true);
    // trt_builder->setInt8Calibrator(&calibrator);
    // trt_builder->setFp16Mode(true);
  }
  // NOTE FP16
  else if(trt_builder->platformHasFastFp16() && model_dtype == nvinfer1::DataType::kHALF) {
    std::cout<<"Build engine with fp16\n";
    config->setFlag(nvinfer1::BuilderFlag::kFP16);
  }
  // NOTE FP32
  else {
    std::cout<<"Build engine with default fp32\n";
  }
  
  nvinfer1::ICudaEngine* trt_engine = trt_builder->buildEngineWithConfig(*trt_network, *config);

  auto engine_plan = common::infer_object(trt_engine->serialize());
  std::ofstream engine_file(engine_filename.c_str());
  if (!engine_file) {
    cerr << "Failed to open output file for writing: "
          << engine_filename << endl;
    return -6;
  }
  if( verbosity >= (int)nvinfer1::ILogger::Severity::kWARNING ) {
    cout << "Writing TensorRT engine to " << engine_filename << endl;
  }
  // if(calibrator){
  //     delete calibrator;
  //     calibrator = nullptr;
  // }
  engine_file.write((char*)engine_plan->data(), engine_plan->size());
  engine_file.close();
// }

  if( verbosity >= (int)nvinfer1::ILogger::Severity::kWARNING ) {
    cout << "All done" << endl;
  }
  return 0;
}
