# Supplementary material for: eGAC3D: enhancing depth adaptive convolution and depth estimation for monocular 3D object pose detection
Source: PeerJ Comput Sci. 2022 Nov 3;8:e1144. doi: 10.7717/peerj-cs.1144 (PMC9680869; doi:10.7717/peerj-cs.1144)
Supplement: Supplemental Information 1 [file peerj-cs-08-1144-s001.zip › eGAC3D-code/trt_src/DCNv2_jetson/test/test.py]

#!/usr/bin/env python
from __future__ import absolute_import, division, print_function

import torch
import torch.nn as nn
from torch.autograd import gradcheck

from dcn_v2 import DCN, DCNPooling, DCNv2, DCNv2Pooling, dcn_v2_conv, dcn_v2_pooling

deformable_groups = 1
N, inC, inH, inW = 2, 2, 4, 4
outC = 2
kH, kW = 3, 3


def conv_identify(weight, bias):
    weight.data.zero_()
    bias.data.zero_()
    o, i, h, w = weight.shape
    y = h // 2
    x = w // 2
    for p in range(i):
        for q in range(o):
            if p == q:
                weight.data[q, p, y, x] = 1.0


def check_zero_offset():
    conv_offset = nn.Conv2d(
        inC,
        deformable_groups * 2 * kH * kW,
        kernel_size=(kH, kW),
        stride=(1, 1),
        padding=(1, 1),
        bias=True,
    ).cuda()

    conv_mask = nn.Conv2d(
        inC,
        deformable_groups * 1 * kH * kW,
        kernel_size=(kH, kW),
        stride=(1, 1),
        padding=(1, 1),
        bias=True,
    ).cuda()

    dcn_v2 = DCNv2(inC, outC, (kH, kW), stride=1, padding=1, dilation=1, deformable_groups=deformable_groups).cuda()

    conv_offset.weight.data.zero_()
    conv_offset.bias.data.zero_()
    conv_mask.weight.data.zero_()
    conv_mask.bias.data.zero_()
    conv_identify(dcn_v2.weight, dcn_v2.bias)

    input = torch.randn(N, inC, inH, inW).cuda()
    offset = conv_offset(input)
    mask = conv_mask(input)
    mask = torch.sigmoid(mask)
    output = dcn_v2(input, offset, mask)
    output *= 2
    d = (input - output).abs().max()
    if d < 1e-10:
        print("Zero offset passed")
    else:
        print("Zero offset failed")
        print(input)
        print(output)


def check_gradient_dconv():

    input = torch.rand(N, inC, inH, inW).cuda() * 0.01
    input.requires_grad = True

    offset = torch.randn(N, deformable_groups * 2 * kW * kH, inH, inW).cuda() * 2
    # offset.data.zero_()
    # offset.data -= 0.5
    offset.requires_grad = True

    mask = torch.rand(N, deformable_groups * 1 * kW * kH, inH, inW).cuda()
    # mask.data.zero_()
    mask.requires_grad = True
    mask = torch.sigmoid(mask)

    weight = torch.randn(outC, inC, kH, kW).cuda()
    weight.requires_grad = True

    bias = torch.rand(outC).cuda()
    bias.requires_grad = True

    stride = 1
    padding = 1
    dilation = 1

    print(
        "check_gradient_dconv: ",
        gradcheck(
            dcn_v2_conv,
            (input, offset, mask, weight, bias, stride, padding, dilation, deformable_groups),
            eps=1e-3,
            atol=1e-4,
            rtol=1e-2,
        ),
    )


def check_pooling_zero_offset():

    input = torch.randn(2, 16, 64, 64).cuda().zero_()
    input[0, :, 16:26, 16:26] = 1.0
    input[1, :, 10:20, 20:30] = 2.0
    rois = (
        torch.tensor(
            [
                [0, 65, 65, 103, 103],
                [1, 81, 41, 119, 79],
            ]
        )
        .cuda()
        .float()
    )
    pooling = DCNv2Pooling(
        spatial_scale=1.0 / 4,
        pooled_size=7,
        output_dim=16,
        no_trans=True,
        group_size=1,
        trans_std=0.0,
    ).cuda()

    out = pooling(input, rois, input.new())
    s = ", ".join(["%f" % out[i, :, :, :].mean().item() for i in range(rois.shape[0])])
    print(s)

    dpooling = DCNv2Pooling(
        spatial_scale=1.0 / 4,
        pooled_size=7,
        output_dim=16,
        no_trans=False,
        group_size=1,
        trans_std=0.0,
    ).cuda()
    offset = torch.randn(20, 2, 7, 7).cuda().zero_()
    dout = dpooling(input, rois, offset)
    s = ", ".join(["%f" % dout[i, :, :, :].mean().item() for i in range(rois.shape[0])])
    print(s)


def check_gradient_dpooling():
    input = torch.randn(2, 3, 5, 5).cuda() * 0.01
    N = 4
    batch_inds = torch.randint(2, (N, 1)).cuda().float()
    x = torch.rand((N, 1)).cuda().float() * 15
    y = torch.rand((N, 1)).cuda().float() * 15
    w = torch.rand((N, 1)).cuda().float() * 10
    h = torch.rand((N, 1)).cuda().float() * 10
    rois = torch.cat((batch_inds, x, y, x + w, y + h), dim=1)
    offset = torch.randn(N, 2, 3, 3).cuda()
    input.requires_grad = True
    offset.requires_grad = True

    spatial_scale = 1.0 / 4
    pooled_size = 3
    output_dim = 3
    no_trans = 0
    group_size = 1
    trans_std = 0.0
    sample_per_part = 4
    part_size = pooled_size

    print(
        "check_gradient_dpooling:",
        gradcheck(
            dcn_v2_pooling,
            (
                input,
                rois,
                offset,
                spatial_scale,
                pooled_size,
                output_dim,
                no_trans,
                group_size,
                part_size,
                sample_per_part,
                trans_std,
            ),
            eps=1e-4,
        ),
    )


def example_dconv():
    input = torch.randn(2, 64, 128, 128).cuda()
    # wrap all things (offset and mask) in DCN
    dcn = DCN(64, 64, kernel_size=(3, 3), stride=1, padding=1, deformable_groups=2).cuda()
    # print(dcn.weight.shape, input.shape)
    output = dcn(input)
    targert = output.new(*output.size())
    targert.data.uniform_(-0.01, 0.01)
    error = (targert - output).mean()
    error.backward()
    print(output.shape)


def example_dpooling():
    input = torch.randn(2, 32, 64, 64).cuda()
    batch_inds = torch.randint(2, (20, 1)).cuda().float()
    x = torch.randint(256, (20, 1)).cuda().float()
    y = torch.randint(256, (20, 1)).cuda().float()
    w = torch.randint(64, (20, 1)).cuda().float()
    h = torch.randint(64, (20, 1)).cuda().float()
    rois = torch.cat((batch_inds, x, y, x + w, y + h), dim=1)
    offset = torch.randn(20, 2, 7, 7).cuda()
    input.requires_grad = True
    offset.requires_grad = True

    # normal roi_align
    pooling = DCNv2Pooling(
        spatial_scale=1.0 / 4,
        pooled_size=7,
        output_dim=32,
        no_trans=True,
        group_size=1,
        trans_std=0.1,
    ).cuda()

    # deformable pooling
    dpooling = DCNv2Pooling(
        spatial_scale=1.0 / 4,
        pooled_size=7,
        output_dim=32,
        no_trans=False,
        group_size=1,
        trans_std=0.1,
    ).cuda()

    out = pooling(input, rois, offset)
    dout = dpooling(input, rois, offset)
    print(out.shape)
    print(dout.shape)

    target_out = out.new(*out.size())
    target_out.data.uniform_(-0.01, 0.01)
    target_dout = dout.new(*dout.size())
    target_dout.data.uniform_(-0.01, 0.01)
    e = (target_out - out).mean()
    e.backward()
    e = (target_dout - dout).mean()
    e.backward()


def example_mdpooling():
    input = torch.randn(2, 32, 64, 64).cuda()
    input.requires_grad = True
    batch_inds = torch.randint(2, (20, 1)).cuda().float()
    x = torch.randint(256, (20, 1)).cuda().float()
    y = torch.randint(256, (20, 1)).cuda().float()
    w = torch.randint(64, (20, 1)).cuda().float()
    h = torch.randint(64, (20, 1)).cuda().float()
    rois = torch.cat((batch_inds, x, y, x + w, y + h), dim=1)

    # mdformable pooling (V2)
    dpooling = DCNPooling(
        spatial_scale=1.0 / 4,
        pooled_size=7,
        output_dim=32,
        no_trans=False,
        group_size=1,
        trans_std=0.1,
        deform_fc_dim=1024,
    ).cuda()

    dout = dpooling(input, rois)
    target = dout.new(*dout.size())
    target.data.uniform_(-0.1, 0.1)
    error = (target - dout).mean()
    error.backward()
    print(dout.shape)


if __name__ == "__main__":

    example_dconv()
    example_dpooling()
    example_mdpooling()

    check_pooling_zero_offset()
    # zero offset check
    if inC == outC:
        check_zero_offset()

    check_gradient_dpooling()
    check_gradient_dconv()
    # """
    # ****** Note: backward is not reentrant error may not be a serious problem,
    # ****** since the max error is less than 1e-7,
    # ****** Still looking for what trigger this problem
    # """
