# Supplementary material for: eGAC3D: enhancing depth adaptive convolution and depth estimation for monocular 3D object pose detection
Source: PeerJ Comput Sci. 2022 Nov 3;8:e1144. doi: 10.7717/peerj-cs.1144 (PMC9680869; doi:10.7717/peerj-cs.1144)
Supplement: Supplemental Information 1 [file peerj-cs-08-1144-s001.zip › eGAC3D-code/trt_src/onnx-tensorrt/plugin/CMakeLists.txt]

 # Copyright (c) 2018, NVIDIA CORPORATION. All rights reserved.
 #
 # Permission is hereby granted, free of charge, to any person obtaining a
 # copy of this software and associated documentation files (the "Software"),
 # to deal in the Software without restriction, including without limitation
 # the rights to use, copy, modify, merge, publish, distribute, sublicense,
 # and/or sell copies of the Software, and to permit persons to whom the
 # Software is furnished to do so, subject to the following conditions:
 #
 # The above copyright notice and this permission notice shall be included in
 # all copies or substantial portions of the Software.
 #
 # THE SOFTWARE IS PROVIDED "AS IS", WITHOUT WARRANTY OF ANY KIND, EXPRESS OR
 # IMPLIED, INCLUDING BUT NOT LIMITED TO THE WARRANTIES OF MERCHANTABILITY,
 # FITNESS FOR A PARTICULAR PURPOSE AND NONINFRINGEMENT.  IN NO EVENT SHALL
 # THE AUTHORS OR COPYRIGHT HOLDERS BE LIABLE FOR ANY CLAIM, DAMAGES OR OTHER
 # LIABILITY, WHETHER IN AN ACTION OF CONTRACT, TORT OR OTHERWISE, ARISING
 # FROM, OUT OF OR IN CONNECTION WITH THE SOFTWARE OR THE USE OR OTHER
 # DEALINGS IN THE SOFTWARE.

cmake_minimum_required(VERSION 3.10)
project(plugin LANGUAGES CXX C)

set(PLUGIN_ROOT ${PROJECT_SOURCE_DIR})
# Set C++11 as standard for the whole project
set(CMAKE_CXX_STANDARD  11)

set(CMAKE_BUILD_TYPE "Release")
#set(CMAKE_BUILD_TYPE "Debug")

if(CMAKE_BUILD_TYPE MATCHES "Debug")
    #set(CMAKE_CXX_COMPILER g++) #there exist a conflict between libtorch and gtest if we use cxx
    #set(CMAKE_C_COMPILER gcc)
    message("CMake is set to Debug mode!")
    set(BUILD_GTEST ON)
    set(USE_LIBTORCH OFF)
else(CMAKE_BUILD_TYPE MATCHES "Release")
    set(BUILD_GTEST OFF)
    set(USE_LIBTORCH OFF)
endif()


# plugins
set(PLUGIN_LISTS
    Resize_v0
    DCN
)

# Enable compiler warnings
if (CMAKE_COMPILER_IS_GNUCC)
    if(CMAKE_BUILD_TYPE MATCHES "Debug")
        set(CMAKE_CXX_FLAGS  "${CMAKE_CXX_FLAGS} -Wall -ggdb -g -O0 -Wno-deprecated-declarations")
    else(CMAKE_BUILD_TYPE MATCHES "Release")
        set(CMAKE_CXX_FLAGS  "${CMAKE_CXX_FLAGS} -Wall -O2 -Wno-deprecated-declarations -Wno-unused-function")
    endif()
endif()

# Build the libraries with -fPIC
set(CMAKE_POSITION_INDEPENDENT_CODE ON)

#--------------------------------------------------
# Version information
#--------------------------------------------------

#--------------------------------------------------
# Build configurations, global to all projects
#--------------------------------------------------
# TensorRT
find_path(TENSORRT_INCLUDE_DIR NvInfer.h
  HINTS ${TENSORRT_ROOT}
  PATH_SUFFIXES include)
MESSAGE(STATUS "Found TensorRT headers at ${TENSORRT_INCLUDE_DIR}")
find_library(TENSORRT_LIBRARY_INFER nvinfer
  HINTS ${TENSORRT_ROOT} ${TENSORRT_BUILD}
  PATH_SUFFIXES lib lib64 lib/x64)
find_library(TENSORRT_LIBRARY_INFER_PLUGIN nvinfer_plugin
  HINTS  ${TENSORRT_ROOT} ${TENSORRT_BUILD}
  PATH_SUFFIXES lib lib64 lib/x64)
find_library(TENSORRT_LIBRARY_MYELIN myelin
  HINTS  ${TENSORRT_ROOT} ${TENSORRT_BUILD}
  PATH_SUFFIXES lib lib64 lib/x64)
set(TENSORRT_LIBRARY ${TENSORRT_LIBRARY_INFER} ${TENSORRT_LIBRARY_INFER_PLUGIN} ${TENSORRT_LIBRARY_MYELIN})
MESSAGE(STATUS "Find TensorRT libs at ${TENSORRT_LIBRARY}")
#find_package_handle_standard_args(TENSORRT DEFAULT_MSG TENSORRT_INCLUDE_DIR TENSORRT_LIBRARY)
#if(NOT TENSORRT_FOUND)
    #  message(ERROR "Cannot find TensorRT library.")
    #endif()

# --------------------------------
# Plugin library
# --------------------------------
find_package(CUDA 10.0 REQUIRED)
if(CMAKE_BUILD_TYPE MATCHES "Debug")
    list(APPEND CUDA_NVCC_FLAGS "-Xcompiler -fPIC --expt-extended-lambda -std=c++11 -g -G")
else(CMAKE_BUILD_TYPE MATCHES "Release")
    list(APPEND CUDA_NVCC_FLAGS "-Xcompiler -fPIC --expt-extended-lambda -std=c++11 -O2")
endif()

CUDA_INCLUDE_DIRECTORIES(${CUDNN_INCLUDE_DIR} ${TENSORRT_INCLUDE_DIR})

if(BUILD_GTEST)
    find_package(GTest REQUIRED)
    if(GTest_FOUND)
        message("Found GTest!")
    endif()

    find_package(Torch REQUIRED)
    if(Torch_FOUND AND USE_LIBTORCH)
        #set(CMAKE_CXX_STANDARD 14)
        #set(CMAKE_CXX_FLAGS "${CMAKE_CXX_FLAGS} ${TORCH_CXX_FLAGS}")
        message("Torch libs:${TORCH_LIBRARIES}")
        message("CMAKE_CXX_FLAGS:${CMAKE_CXX_FLAGS}")
    endif()
endif()

# build lib for each sub-module
foreach(PLUGIN_NAME ${PLUGIN_LISTS})
    add_subdirectory(${PLUGIN_NAME})
    foreach(CU_LISTS ${CU_SOURCES})
        string(FIND ${CU_LISTS} ${PLUGIN_NAME} pos)
        if(NOT pos EQUAL -1)
            message("Found CU_SRCS:${CU_LISTS} of ${PLUGIN_NAME}")
            # dynamic lib
            CUDA_ADD_LIBRARY(${PLUGIN_NAME} SHARED ${CU_LISTS})
            if(NOT ${CU_EXTRA} EQUAL -1)
                message("Found CU_EXTRA:${CU_EXTRA}")
                CUDA_ADD_LIBRARY(${PLUGIN_NAME}_extra SHARED ${CU_EXTRA})
                target_link_libraries(${PLUGIN_NAME} ${PLUGIN_NAME}_extra)
            endif()
            target_include_directories(${PLUGIN_NAME} PUBLIC ${CUDA_INCLUDE_DIRS}  ${TENSORRT_INCLUDE_DIR} ${CUDNN_INCLUDE_DIR})
            target_link_libraries(${PLUGIN_NAME} ${TENSORRT_LIBRARY})
        endif()
    endforeach(CU_LISTS)
    #gtest
    if(BUILD_GTEST)
        message("GTEST_SOURCES:${GTEST_SOURCES}")
        foreach(GTEST_LISTS ${GTEST_SOURCES})
            string(FIND ${GTEST_LISTS} ${PLUGIN_NAME} gtest_pos)
            if(NOT gtest_pos EQUAL -1)
                if(NOT ${GTEST_EXTRA} EQUAL -1)
                    message("Found GTEST_EXTRA:${GTEST_EXTRA}")
                    add_executable(gtest_${PLUGIN_NAME} ${GTEST_LISTS} ${GTEST_EXTRA})
                    target_include_directories(gtest_${PLUGIN_NAME} PUBLIC ${GTEST_INCLUDE})
                else(${GTEST_EXTRA} EQUAL -1)
                    add_executable(gtest_${PLUGIN_NAME} ${GTEST_LISTS})
                endif()
                target_link_libraries(gtest_${PLUGIN_NAME} ${PLUGIN_NAME})
                if(USE_LIBTORCH)
                    target_link_libraries(gtest_${PLUGIN_NAME} ${TORCH_LIBRARIES} ${CUDA_LIBRARIES})
                else(NOT USE_LIBTORCH)
                    target_link_libraries(gtest_${PLUGIN_NAME}  ${CUDA_LIBRARIES})
                endif()
                target_link_libraries(gtest_${PLUGIN_NAME} GTest::GTest GTest::Main)
                add_test(AllTestsInFoo gtest_${PLUGIN_NAME})
            endif()
        endforeach(GTEST_LISTS)
    endif()
endforeach(PLUGIN_NAME)
