# Supplementary material for: eGAC3D: enhancing depth adaptive convolution and depth estimation for monocular 3D object pose detection
Source: PeerJ Comput Sci. 2022 Nov 3;8:e1144. doi: 10.7717/peerj-cs.1144 (PMC9680869; doi:10.7717/peerj-cs.1144)
Supplement: Supplemental Information 1 [file peerj-cs-08-1144-s001.zip › eGAC3D-code/trt_src/onnx-tensorrt/onnx_tensorrt/__init__.py]

 # Copyright (c) 2018, NVIDIA CORPORATION. All rights reserved.
 #
 # Permission is hereby granted, free of charge, to any person obtaining a
 # copy of this software and associated documentation files (the "Software"),
 # to deal in the Software without restriction, including without limitation
 # the rights to use, copy, modify, merge, publish, distribute, sublicense,
 # and/or sell copies of the Software, and to permit persons to whom the
 # Software is furnished to do so, subject to the following conditions:
 #
 # The above copyright notice and this permission notice shall be included in
 # all copies or substantial portions of the Software.
 #
 # THE SOFTWARE IS PROVIDED "AS IS", WITHOUT WARRANTY OF ANY KIND, EXPRESS OR
 # IMPLIED, INCLUDING BUT NOT LIMITED TO THE WARRANTIES OF MERCHANTABILITY,
 # FITNESS FOR A PARTICULAR PURPOSE AND NONINFRINGEMENT.  IN NO EVENT SHALL
 # THE AUTHORS OR COPYRIGHT HOLDERS BE LIABLE FOR ANY CLAIM, DAMAGES OR OTHER
 # LIABILITY, WHETHER IN AN ACTION OF CONTRACT, TORT OR OTHERWISE, ARISING
 # FROM, OUT OF OR IN CONNECTION WITH THE SOFTWARE OR THE USE OR OTHER
 # DEALINGS IN THE SOFTWARE.

from __future__ import absolute_import

from . import backend
