# Supplementary material for: eGAC3D: enhancing depth adaptive convolution and depth estimation for monocular 3D object pose detection
Source: PeerJ Comput Sci. 2022 Nov 3;8:e1144. doi: 10.7717/peerj-cs.1144 (PMC9680869; doi:10.7717/peerj-cs.1144)
Supplement: Supplemental Information 1 [file peerj-cs-08-1144-s001.zip › eGAC3D-code/src/lib/utils/debugger.py]

from __future__ import absolute_import
from __future__ import division
from __future__ import print_function

import numpy as np
import cv2
from .ddd_utils import compute_box_3d, project_to_image, draw_box_3d
import os
import utils.vis_3d_utils as vis_utils
import math


class Debugger(object):
    def __init__(self, ipynb=False, theme='black',
                 num_classes=-1, dataset=None, down_ratio=4):
        self.ipynb = ipynb
        if not self.ipynb:
            import matplotlib.pyplot as plt
            self.plt = plt
        self.imgs = {}
        self.BEV = {}
        self.theme = theme
        colors = [(color_list[_]).astype(np.uint8)
                  for _ in range(len(color_list))]
        self.colors = np.array(colors, dtype=np.uint8).reshape(
            len(colors), 1, 1, 3)
        if self.theme == 'white':
            self.colors = self.colors.reshape(-1)[::-
                                                  1].reshape(len(colors), 1, 1, 3)
            self.colors = np.clip(self.colors, 0., 0.6 * 255).astype(np.uint8)
        self.dim_scale = 1
        if dataset == 'coco_hp':
            self.names = ['p']
            self.num_class = 1
            self.num_joints = 17
            self.edges = [[0, 1], [0, 2], [1, 3], [2, 4],
                          [3, 5], [4, 6], [5, 6],
                          [5, 7], [7, 9], [6, 8], [8, 10],
                          [5, 11], [6, 12], [11, 12],
                          [11, 13], [13, 15], [12, 14], [14, 16]]
            self.ec = [(255, 0, 0), (0, 0, 255), (255, 0, 0), (0, 0, 255),
                       (255, 0, 0), (0, 0, 255), (255, 0, 255),
                       (255, 0, 0), (255, 0, 0), (0, 0, 255), (0, 0, 255),
                       (255, 0, 0), (0, 0, 255), (255, 0, 255),
                       (255, 0, 0), (255, 0, 0), (0, 0, 255), (0, 0, 255)]
            self.colors_hp = [(255, 0, 255), (255, 0, 0), (0, 0, 255),
                              (255, 0, 0), (0, 0, 255), (255, 0, 0), (0, 0, 255),
                              (255, 0, 0), (0, 0, 255), (255, 0, 0), (0, 0, 255),
                              (255, 0, 0), (0, 0, 255), (255, 0, 0), (0, 0, 255),
                              (255, 0, 0), (0, 0, 255)]
        elif dataset == 'kitti_hp':
            self.names = kitti_class_name
            self.num_class = 1
            self.num_joints = 9
            self.edges1 = [[0, 1], [0, 2], [1, 3], [2, 4],
                           [3, 5], [4, 6], [5, 6],
                           [5, 7]]
            self.edges = [[0, 1], [1, 2], [2, 3], [3, 0],
                          [4, 5], [5, 6], [6, 7], [0, 4], [
                              1, 5], [2, 6], [3, 7],

                          ]
            self.ec = [(255, 0, 0), (0, 0, 255), (255, 0, 0), (0, 0, 255),
                       (255, 0, 0), (0, 0, 255), (255, 0, 255),
                       (255, 0, 0), (255, 0, 0)]
            self.colors_hp = [(255, 0, 255), (255, 0, 0), (0, 0, 255),
                              (255, 0, 0), (0, 0, 255), (255, 0, 0), (0, 0, 255),
                              (255, 0, 0), (255, 100, 50)]
        elif num_classes == 80 or dataset == 'coco':
            self.names = coco_class_name
        elif num_classes == 20 or dataset == 'pascal':
            self.names = pascal_class_name
        elif dataset == 'gta':
            self.names = gta_class_name
            self.focal_length = 935.3074360871937
            self.W = 1920
            self.H = 1080
            self.dim_scale = 3
        elif dataset == 'viper':
            self.names = gta_class_name
            self.focal_length = 1158
            self.W = 1920
            self.H = 1080
            self.dim_scale = 3
        elif num_classes == 3 or dataset == 'kitti':
            self.names = kitti_class_name
            self.focal_length = 721.5377
            self.W = 1242
            self.H = 375
        elif num_classes == 3 or dataset == 'kitti_hp':
            self.names = kitti_class_name
            self.focal_length = 721.5377
            self.W = 1242
            self.H = 375
        num_classes = len(self.names)
        self.down_ratio = down_ratio
        # for bird view
        self.world_size = 64
        self.out_size = 384

    def add_img(self, img, img_id='default', revert_color=False):
        if revert_color:
            img = 255 - img
        self.imgs[img_id] = img.copy()
        im_bev = vis_utils.vis_create_bev(width=img.shape[0] * 2)
        self.BEV[img_id] = im_bev

    def add_bev(self, box, img_id, color=(255, 0, 0), is_faster=True):
        position = box[36:39]

        dim = box[32:35]
        l = dim[2]
        h = dim[0]
        w = dim[1]
        ori = box[35]
        if is_faster:
            score_3d = box[4] * (1 / (1 + math.exp(-box[39])))
        else:
            score_3d = (box[4] + (1 / (1 + math.exp(-box[39]))
                                  ) + (sum(box[23:32]) / 9)) / 3
        self.BEV[img_id] = vis_utils.vis_box_in_bev(self.BEV[img_id], position, [l, h, w], ori,
                                                    score=score_3d,
                                                    width=self.imgs[img_id].shape[0] * 2, gt=color)

    def add_mask(self, mask, bg, imgId='default', trans=0.8):
        self.imgs[imgId] = (mask.reshape(
            mask.shape[0], mask.shape[1], 1) * 255 * trans +
            bg * (1 - trans)).astype(np.uint8)

    def show_img(self, pause=False, imgId='default'):
        cv2.imshow('{}'.format(imgId), self.imgs[imgId])
        if pause:
            cv2.waitKey()

    def add_blend_img(self, back, fore, img_id='blend', trans=0.7):
        if self.theme == 'white':
            fore = 255 - fore
        if fore.shape[0] != back.shape[0] or fore.shape[0] != back.shape[1]:
            fore = cv2.resize(fore, (back.shape[1], back.shape[0]))
        if len(fore.shape) == 2:
            fore = fore.reshape(fore.shape[0], fore.shape[1], 1)
        self.imgs[img_id] = (back * (1. - trans) + fore * trans)
        self.imgs[img_id][self.imgs[img_id] > 255] = 255
        self.imgs[img_id][self.imgs[img_id] < 0] = 0
        self.imgs[img_id] = self.imgs[img_id].astype(np.uint8).copy()

    '''
  # slow version
  def gen_colormap(self, img, output_res=None):
    # num_classes = len(self.colors)
    img[img < 0] = 0
    h, w = img.shape[1], img.shape[2]
    if output_res is None:
      output_res = (h * self.down_ratio, w * self.down_ratio)
    color_map = np.zeros((output_res[0], output_res[1], 3), dtype=np.uint8)
    for i in range(img.shape[0]):
      resized = cv2.resize(img[i], (output_res[1], output_res[0]))
      resized = resized.reshape(output_res[0], output_res[1], 1)
      cl = self.colors[i] if not (self.theme == 'white') \
           else 255 - self.colors[i]
      color_map = np.maximum(color_map, (resized * cl).astype(np.uint8))
    return color_map
    '''

    def gen_colormap(self, img, output_res=None):
        img = img.copy()
        c, h, w = img.shape[0], img.shape[1], img.shape[2]
        if output_res is None:
            output_res = (h * self.down_ratio, w * self.down_ratio)
        img = img.transpose(1, 2, 0).reshape(h, w, c, 1).astype(np.float32)
        colors = np.array(
            self.colors, dtype=np.float32).reshape(-1, 3)[:c].reshape(1, 1, c, 3)
        if self.theme == 'white':
            colors = 255 - colors
        color_map = (img * colors).max(axis=2).astype(np.uint8)
        color_map = cv2.resize(color_map, (output_res[0], output_res[1]))
        return color_map

    '''
  # slow
  def gen_colormap_hp(self, img, output_res=None):
    # num_classes = len(self.colors)
    # img[img < 0] = 0
    h, w = img.shape[1], img.shape[2]
    if output_res is None:
      output_res = (h * self.down_ratio, w * self.down_ratio)
    color_map = np.zeros((output_res[0], output_res[1], 3), dtype=np.uint8)
    for i in range(img.shape[0]):
      resized = cv2.resize(img[i], (output_res[1], output_res[0]))
      resized = resized.reshape(output_res[0], output_res[1], 1)
      cl =  self.colors_hp[i] if not (self.theme == 'white') else \
        (255 - np.array(self.colors_hp[i]))
      color_map = np.maximum(color_map, (resized * cl).astype(np.uint8))
    return color_map
  '''

    def gen_colormap_hp(self, img, output_res=None):
        c, h, w = img.shape[0], img.shape[1], img.shape[2]
        if output_res is None:
            output_res = (h * self.down_ratio, w * self.down_ratio)
        img = img.transpose(1, 2, 0).reshape(h, w, c, 1).astype(np.float32)
        colors = np.array(
            self.colors_hp, dtype=np.float32).reshape(-1, 3)[:c].reshape(1, 1, c, 3)
        if self.theme == 'white':
            colors = 255 - colors
        color_map = (img * colors).max(axis=2).astype(np.uint8)
        color_map = cv2.resize(color_map, (output_res[0], output_res[1]))
        return color_map

    def add_rect(self, rect1, rect2, c, conf=1, img_id='default'):
        cv2.rectangle(
            self.imgs[img_id], (rect1[0], rect1[1]), (rect2[0], rect2[1]), c, 2)
        if conf < 1:
            cv2.circle(self.imgs[img_id], (rect1[0],
                       rect1[1]), int(10 * conf), c, 1)
            cv2.circle(self.imgs[img_id], (rect2[0],
                       rect2[1]), int(10 * conf), c, 1)
            cv2.circle(self.imgs[img_id], (rect1[0],
                       rect2[1]), int(10 * conf), c, 1)
            cv2.circle(self.imgs[img_id], (rect2[0],
                       rect1[1]), int(10 * conf), c, 1)

    def add_coco_bbox(self, bbox, cat, conf=1, show_txt=True, img_id='default'):
        bbox = np.array(bbox, dtype=np.int32)
        # cat = (int(cat) + 1) % 80
        cat = int(cat)
        # print('cat', cat, self.names[cat])
        c = self.colors[cat][0][0].tolist()
        if self.theme == 'white':
            c = (255 - np.array(c)).tolist()
        txt = '{}{:.1f}'.format(self.names[cat], conf)
        font = cv2.FONT_HERSHEY_SIMPLEX
        cat_size = cv2.getTextSize(txt, font, 0.5, 2)[0]
        cv2.rectangle(
            self.imgs[img_id], (bbox[0], bbox[1]), (bbox[2], bbox[3]), c, 2)
        if show_txt:
            cv2.rectangle(self.imgs[img_id],
                          (bbox[0], bbox[1] - cat_size[1] - 2),
                          (bbox[0] + cat_size[0], bbox[1] - 2), c, -1)
            cv2.putText(self.imgs[img_id], txt, (bbox[0], bbox[1] - 2),
                        font, 0.5, (0, 0, 0), thickness=1, lineType=cv2.LINE_AA)

    def add_coco_hp(self, points, img_id='default'):
        points = np.array(points, dtype=np.int32).reshape(self.num_joints, 2)
        for j in range(self.num_joints):
            cv2.circle(self.imgs[img_id],
                       (points[j, 0], points[j, 1]), 3, self.colors_hp[j], -1)
        for j, e in enumerate(self.edges):
            if points[e].min() > 0:
                cv2.line(self.imgs[img_id], (points[e[0], 0], points[e[0], 1]),
                         (points[e[1], 0], points[e[1], 1]), self.ec[j], 2,
                         lineType=cv2.LINE_AA)

    def add_kitti_hp(self, points, img_id='default'):
        points = np.array(points, dtype=np.int32).reshape(self.num_joints, 2)
        for j in range(self.num_joints):
            cv2.circle(self.imgs[img_id],
                       (points[j, 0], points[j, 1]), 3, self.colors_hp[j], -1)
        # for j, e in enumerate(self.edges):
        #   if points[e].min() > 0:
        #     cv2.line(self.imgs[img_id], (points[e[0], 0], points[e[0], 1]),
        #                   (points[e[1], 0], points[e[1], 1]), (255,0,0), 1,
        #                   lineType=cv2.LINE_AA)

    def save_kitti_hp_point(self, points_dim, img_path, opt, img_id='default'):
        # points=points_dim[:16]
        # dim = points_dim[16:19]
        # points = np.array(points, dtype=np.int32).reshape(self.num_joints, 2)

        result_dir = opt.exp_dir
        file_number = img_path.split('.')[-2][-6:]
        self.write_points_results(result_dir, file_number, points_dim)

    def save_kitti_format(self, results, img_path, opt, img_id='default'):
        # points=points_dim[:16]
        # dim = points_dim[16:19]
        # points = np.array(points, dtype=np.int32).reshape(self.num_joints, 2)
        result_dir = opt.results_dir
        # print(result_dir)
        file_number = img_path.split('.')[-2][-6:]
        box = results[:4]

        score = results[4]*(1/(1+math.exp(-results[39])))
        score_3d = 1/(1+math.exp(-results[39]))

        dim = results[32:35]
        pos = results[36:39]
        ori = results[35]
        cat = results[40]
        det_cats = ['Car', 'Pedestrian', 'Cyclist']

        if dim[0] <= 0 or dim[1] <= 0 or dim[2] <= 0 or pos[2] >= 55 or pos[2] <= 0:
            return
        self.write_detection_results(
            det_cats[int(cat)], result_dir, file_number, box, dim, pos, ori, score, score_3d)

    def write_detection_results(self, cls, result_dir, file_number, box, dim, pos, ori, score, score_3d):
        '''One by one write detection results to KITTI format label files.
        '''
        if result_dir is None:
            return
        result_dir = result_dir + '/data'
        Px = pos[0]
        Py = pos[1]
        Pz = pos[2]
        l = dim[2]
        h = dim[0]
        w = dim[1]
        Py = Py+h/2
        pi = np.pi
        if ori > 2 * pi:
            while ori > 2 * pi:
                ori -= 2 * pi
        if ori < -2 * pi:
            while ori < -2 * pi:
                ori += 2 * pi

        if ori > pi:
            ori = 2 * pi - ori
        if ori < -pi:
            ori = 2 * pi + pi

        alpha = ori - math.atan2(Px, Pz)
        # convert the object from cam2 to the cam0 frame

        output_str = cls + ' '
        output_str += '%.2f %.d ' % (-1, -1)
        output_str += '%.7f %.7f %.7f %.7f %.7f ' % (
            alpha, box[0], box[1], box[2], box[3])
        output_str += '%.7f %.7f %.7f %.7f %.7f %.7f %.7f %.7f %.7f\n' % (h, w, l, Px, Py,
                                                                      Pz, ori, score, score_3d)
        # output_str += '%.2f %.2f %.2f %.2f %.2f ' % (alpha, box[0], box[1], box[2], box[3])
        # output_str += '%.2f %.2f %.2f %.2f %.2f %.2f %.2f %.2f \n' % (h, w, l, Px, Py, \
        #                                                               Pz, ori, score)

        # Write TXT files
        if not os.path.exists(result_dir):
            os.makedirs(result_dir)
        pred_filename = result_dir + '/' + file_number + '.txt'
        with open(pred_filename, 'a') as det_file:
            det_file.write(output_str)

    def write_points_results(self, result_dir, file_number, point_dim):
        '''One by one write detection results to KITTI format label files.
        '''
        if result_dir is None:
            return
        result_dir = result_dir + '/sslrtm3d/56'

        # convert the object from cam2 to the cam0 frame

        output_str = ' '
        for w in range(len(point_dim)):
            output_str += '%.2f ' % (point_dim[w])
        # for ra in range(8):
        #     output_str+='%.2f %.2f '%(point[ra,0],point[ra,1])
        # output_str += '%.2f %.2f %.2f ' % (dim[0], dim[1],dim[2])
        output_str += '\n'

        # Write TXT files
        if not os.path.exists(result_dir):
            os.makedirs(result_dir)
        pred_filename = result_dir + '/' + file_number + '.txt'
        with open(pred_filename, 'a') as det_file:
            det_file.write(output_str)

    def add_points(self, points, img_id='default'):
        num_classes = len(points)
        # assert num_classes == len(self.colors)
        for i in range(num_classes):
            for j in range(len(points[i])):
                c = self.colors[i, 0, 0]
                cv2.circle(self.imgs[img_id], (points[i][j][0] * self.down_ratio,
                                               points[i][j][1] * self.down_ratio),
                           5, (255, 255, 255), -1)
                cv2.circle(self.imgs[img_id], (points[i][j][0] * self.down_ratio,
                                               points[i][j][1] * self.down_ratio),
                           3, (int(c[0]), int(c[1]), int(c[2])), -1)

    def show_all_imgs(self, pause=False, time=0):
        if not self.ipynb:
            for i, v in self.imgs.items():
                cv2.imshow('{}'.format(i), v)
            for i, v in self.BEV.items():
                cv2.imshow('{}BEV'.format(i), v)
            if cv2.waitKey(0 if pause else 1) == 27:
                import sys
                sys.exit(0)
        else:
            self.ax = None
            nImgs = len(self.imgs)
            fig = self.plt.figure(figsize=(nImgs * 10, 10))
            nCols = nImgs
            nRows = nImgs // nCols
            for i, (k, v) in enumerate(self.imgs.items()):
                fig.add_subplot(1, nImgs, i + 1)
                if len(v.shape) == 3:
                    self.plt.imshow(cv2.cvtColor(v, cv2.COLOR_BGR2RGB))
                else:
                    self.plt.imshow(v)
            self.plt.show()

    def save_img(self, imgId='default', path='./cache/debug/'):
        cv2.imwrite(path + '{}.png'.format(imgId), self.imgs[imgId])

    def save_all_imgs(self, path='./cache/debug/', prefix='', genID=False):
        if genID:
            try:
                idx = int(np.loadtxt(path + '/id.txt'))
            except:
                idx = 0
            prefix = idx
            np.savetxt(path + '/id.txt', np.ones(1) * (idx + 1), fmt='%d')
        for i, v in self.imgs.items():
            cv2.imwrite(path + '/{}{}.png'.format(prefix, i), v)

    def remove_side(self, img_id, img):
        if not (img_id in self.imgs):
            return
        ws = img.sum(axis=2).sum(axis=0)
        l = 0
        while ws[l] == 0 and l < len(ws):
            l += 1
        r = ws.shape[0] - 1
        while ws[r] == 0 and r > 0:
            r -= 1
        hs = img.sum(axis=2).sum(axis=1)
        t = 0
        while hs[t] == 0 and t < len(hs):
            t += 1
        b = hs.shape[0] - 1
        while hs[b] == 0 and b > 0:
            b -= 1
        self.imgs[img_id] = self.imgs[img_id][t:b+1, l:r+1].copy()

    def project_3d_to_bird(self, pt):
        pt[0] += self.world_size / 2
        pt[1] = self.world_size - pt[1]
        pt = pt * self.out_size / self.world_size
        return pt.astype(np.int32)

    def add_ct_detection(
            self, img, dets, show_box=False, show_txt=True,
            center_thresh=0.5, img_id='det'):
        # dets: max_preds x 5
        self.imgs[img_id] = img.copy()
        if type(dets) == type({}):
            for cat in dets:
                for i in range(len(dets[cat])):
                    if dets[cat][i, 2] > center_thresh:
                        cl = (self.colors[cat, 0, 0]).tolist()
                        ct = dets[cat][i, :2].astype(np.int32)
                        if show_box:
                            w, h = dets[cat][i, -2], dets[cat][i, -1]
                            x, y = dets[cat][i, 0], dets[cat][i, 1]
                            bbox = np.array([x - w / 2, y - h / 2, x + w / 2, y + h / 2],
                                            dtype=np.float32)
                            self.add_coco_bbox(
                                bbox, cat - 1, dets[cat][i, 2],
                                show_txt=show_txt, img_id=img_id)
        else:
            for i in range(len(dets)):
                if dets[i, 2] > center_thresh:
                    # print('dets', dets[i])
                    cat = int(dets[i, -1])
                    cl = (self.colors[cat, 0, 0] if self.theme == 'black' else
                          255 - self.colors[cat, 0, 0]).tolist()
                    ct = dets[i, :2].astype(np.int32) * self.down_ratio
                    cv2.circle(self.imgs[img_id], (ct[0], ct[1]), 3, cl, -1)
                    if show_box:
                        w, h = dets[i, -3] * \
                            self.down_ratio, dets[i, -2] * self.down_ratio
                        x, y = dets[i, 0] * \
                            self.down_ratio, dets[i, 1] * self.down_ratio
                        bbox = np.array([x - w / 2, y - h / 2, x + w / 2, y + h / 2],
                                        dtype=np.float32)
                        self.add_coco_bbox(
                            bbox, dets[i, -1], dets[i, 2], img_id=img_id)

    def add_3d_detection(self, results, calib, img_id='default',  show_txt=False):

        dim = results[32:35]
        pos = results[36:39]
        ori = results[35]
        cat = int(results[40])
        pos[1] = pos[1] + dim[0] / 2
        # loc[1] = loc[1] - dim[0] / 2 + dim[0] / 2 / self.dim_scale
        # dim = dim / self.dim_scale
        #cl = self.names[cat]
        cl = (self.colors[cat, 0, 0]).tolist()
        box_3d = compute_box_3d(dim, pos, ori)
        box_2d = self.project_to_image(box_3d, calib)
        self.imgs[img_id] = draw_box_3d(self.imgs[img_id], box_2d, cl)

    def project_to_image(self, pts_3d, P):
        # pts_3d: n x 3
        # P: 3 x 4
        # return: n x 2
        pts_3d_homo = np.concatenate(
            [pts_3d, np.ones((pts_3d.shape[0], 1), dtype=np.float32)], axis=1)
        pts_2d = np.dot(P, pts_3d_homo.transpose(1, 0)).transpose(1, 0)
        pts_2d = pts_2d[:, :2] / pts_2d[:, 2:]
        # import pdb; pdb.set_trace()
        return pts_2d

    def compose_vis_add(
            self, img_path, dets, calib,
            center_thresh, pred, bev, img_id='out'):
        self.imgs[img_id] = cv2.imread(img_path)
        # h, w = self.imgs[img_id].shape[:2]
        # pred = cv2.resize(pred, (h, w))
        h, w = pred.shape[:2]
        hs, ws = self.imgs[img_id].shape[0] / h, self.imgs[img_id].shape[1] / w
        self.imgs[img_id] = cv2.resize(self.imgs[img_id], (w, h))
        self.add_blend_img(self.imgs[img_id], pred, img_id)
        for cat in dets:
            for i in range(len(dets[cat])):
                cl = (self.colors[cat - 1, 0, 0]).tolist()
                if dets[cat][i, -1] > center_thresh:
                    dim = dets[cat][i, 5:8]
                    loc = dets[cat][i, 8:11]
                    rot_y = dets[cat][i, 11]
                    # loc[1] = loc[1] - dim[0] / 2 + dim[0] / 2 / self.dim_scale
                    # dim = dim / self.dim_scale
                    if loc[2] > 1:
                        box_3d = compute_box_3d(dim, loc, rot_y)
                        box_2d = project_to_image(box_3d, calib)
                        box_2d[:, 0] /= hs
                        box_2d[:, 1] /= ws
                        self.imgs[img_id] = draw_box_3d(
                            self.imgs[img_id], box_2d, cl)
        self.imgs[img_id] = np.concatenate(
            [self.imgs[img_id], self.imgs[bev]], axis=1)

    def add_2d_detection(
            self, img, dets, show_box=False, show_txt=True,
            center_thresh=0.5, img_id='det'):
        self.imgs[img_id] = img
        for cat in dets:
            for i in range(len(dets[cat])):
                cl = (self.colors[cat - 1, 0, 0]).tolist()
                if dets[cat][i, -1] > center_thresh:
                    bbox = dets[cat][i, 1:5]
                    self.add_coco_bbox(
                        bbox, cat - 1, dets[cat][i, -1],
                        show_txt=show_txt, img_id=img_id)

    def add_bird_view(self, dets, center_thresh=0.3, img_id='bird'):
        bird_view = np.ones(
            (self.out_size, self.out_size, 3), dtype=np.uint8) * 230
        for cat in dets:
            cl = (self.colors[cat - 1, 0, 0]).tolist()
            lc = (250, 152, 12)
            for i in range(len(dets[cat])):
                if dets[cat][i, -1] > center_thresh:
                    dim = dets[cat][i, 5:8]
                    loc = dets[cat][i, 8:11]
                    rot_y = dets[cat][i, 11]
                    rect = compute_box_3d(dim, loc, rot_y)[:4, [0, 2]]
                    for k in range(4):
                        rect[k] = self.project_3d_to_bird(rect[k])
                        # cv2.circle(bird_view, (rect[k][0], rect[k][1]), 2, lc, -1)
                    cv2.polylines(
                        bird_view, [rect.reshape(-1, 1, 2).astype(np.int32)],
                        True, lc, 2, lineType=cv2.LINE_AA)
                    for e in [[0, 1]]:
                        t = 4 if e == [0, 1] else 1
                        cv2.line(bird_view, (rect[e[0]][0], rect[e[0]][1]),
                                 (rect[e[1]][0], rect[e[1]][1]), lc, t,
                                 lineType=cv2.LINE_AA)
        self.imgs[img_id] = bird_view

    def add_bird_views(self, dets_dt, dets_gt, center_thresh=0.3, img_id='bird'):
        alpha = 0.5
        bird_view = np.ones(
            (self.out_size, self.out_size, 3), dtype=np.uint8) * 230
        for ii, (dets, lc, cc) in enumerate(
            [(dets_gt, (12, 49, 250), (0, 0, 255)),
             (dets_dt, (250, 152, 12), (255, 0, 0))]):
            # cc = np.array(lc, dtype=np.uint8).reshape(1, 1, 3)
            for cat in dets:
                cl = (self.colors[cat - 1, 0, 0]).tolist()
                for i in range(len(dets[cat])):
                    if dets[cat][i, -1] > center_thresh:
                        dim = dets[cat][i, 5:8]
                        loc = dets[cat][i, 8:11]
                        rot_y = dets[cat][i, 11]
                        rect = compute_box_3d(dim, loc, rot_y)[:4, [0, 2]]
                        for k in range(4):
                            rect[k] = self.project_3d_to_bird(rect[k])
                        if ii == 0:
                            cv2.fillPoly(
                                bird_view, [
                                    rect.reshape(-1, 1, 2).astype(np.int32)],
                                lc, lineType=cv2.LINE_AA)
                        else:
                            cv2.polylines(
                                bird_view, [
                                    rect.reshape(-1, 1, 2).astype(np.int32)],
                                True, lc, 2, lineType=cv2.LINE_AA)
                        # for e in [[0, 1], [1, 2], [2, 3], [3, 0]]:
                        for e in [[0, 1]]:
                            t = 4 if e == [0, 1] else 1
                            cv2.line(bird_view, (rect[e[0]][0], rect[e[0]][1]),
                                     (rect[e[1]][0], rect[e[1]][1]), lc, t,
                                     lineType=cv2.LINE_AA)
        self.imgs[img_id] = bird_view


kitti_class_name = [
    'Car', 'Pedestrian', 'Cyclist'
]

gta_class_name = [
    'p', 'v'
]

pascal_class_name = ["aeroplane", "bicycle", "bird", "boat", "bottle", "bus",
                     "car", "cat", "chair", "cow", "diningtable", "dog", "horse", "motorbike",
                     "person", "pottedplant", "sheep", "sofa", "train", "tvmonitor"]

coco_class_name = [
    'person', 'bicycle', 'car', 'motorcycle', 'airplane',
    'bus', 'train', 'truck', 'boat', 'traffic light', 'fire hydrant',
    'stop sign', 'parking meter', 'bench', 'bird', 'cat', 'dog', 'horse',
    'sheep', 'cow', 'elephant', 'bear', 'zebra', 'giraffe', 'backpack',
    'umbrella', 'handbag', 'tie', 'suitcase', 'frisbee', 'skis',
    'snowboard', 'sports ball', 'kite', 'baseball bat', 'baseball glove',
    'skateboard', 'surfboard', 'tennis racket', 'bottle', 'wine glass',
    'cup', 'fork', 'knife', 'spoon', 'bowl', 'banana', 'apple', 'sandwich',
    'orange', 'broccoli', 'carrot', 'hot dog', 'pizza', 'donut', 'cake',
    'chair', 'couch', 'potted plant', 'bed', 'dining table', 'toilet', 'tv',
    'laptop', 'mouse', 'remote', 'keyboard', 'cell phone', 'microwave',
    'oven', 'toaster', 'sink', 'refrigerator', 'book', 'clock', 'vase',
    'scissors', 'teddy bear', 'hair drier', 'toothbrush'
]

color_list = np.array(
    [
        1.000, 1.000, 1.000,
        0.850, 0.325, 0.098,
        0.929, 0.694, 0.125,
        0.494, 0.184, 0.556,
        0.466, 0.674, 0.188,
        0.301, 0.745, 0.933,
        0.635, 0.078, 0.184,
        0.300, 0.300, 0.300,
        0.600, 0.600, 0.600,
        1.000, 0.000, 0.000,
        1.000, 0.500, 0.000,
        0.749, 0.749, 0.000,
        0.000, 1.000, 0.000,
        0.000, 0.000, 1.000,
        0.667, 0.000, 1.000,
        0.333, 0.333, 0.000,
        0.333, 0.667, 0.000,
        0.333, 1.000, 0.000,
        0.667, 0.333, 0.000,
        0.667, 0.667, 0.000,
        0.667, 1.000, 0.000,
        1.000, 0.333, 0.000,
        1.000, 0.667, 0.000,
        1.000, 1.000, 0.000,
        0.000, 0.333, 0.500,
        0.000, 0.667, 0.500,
        0.000, 1.000, 0.500,
        0.333, 0.000, 0.500,
        0.333, 0.333, 0.500,
        0.333, 0.667, 0.500,
        0.333, 1.000, 0.500,
        0.667, 0.000, 0.500,
        0.667, 0.333, 0.500,
        0.667, 0.667, 0.500,
        0.667, 1.000, 0.500,
        1.000, 0.000, 0.500,
        1.000, 0.333, 0.500,
        1.000, 0.667, 0.500,
        1.000, 1.000, 0.500,
        0.000, 0.333, 1.000,
        0.000, 0.667, 1.000,
        0.000, 1.000, 1.000,
        0.333, 0.000, 1.000,
        0.333, 0.333, 1.000,
        0.333, 0.667, 1.000,
        0.333, 1.000, 1.000,
        0.667, 0.000, 1.000,
        0.667, 0.333, 1.000,
        0.667, 0.667, 1.000,
        0.667, 1.000, 1.000,
        1.000, 0.000, 1.000,
        1.000, 0.333, 1.000,
        1.000, 0.667, 1.000,
        0.167, 0.000, 0.000,
        0.333, 0.000, 0.000,
        0.500, 0.000, 0.000,
        0.667, 0.000, 0.000,
        0.833, 0.000, 0.000,
        1.000, 0.000, 0.000,
        0.000, 0.167, 0.000,
        0.000, 0.333, 0.000,
        0.000, 0.500, 0.000,
        0.000, 0.667, 0.000,
        0.000, 0.833, 0.000,
        0.000, 1.000, 0.000,
        0.000, 0.000, 0.167,
        0.000, 0.000, 0.333,
        0.000, 0.000, 0.500,
        0.000, 0.000, 0.667,
        0.000, 0.000, 0.833,
        0.000, 0.000, 1.000,
        0.000, 0.000, 0.000,
        0.143, 0.143, 0.143,
        0.286, 0.286, 0.286,
        0.429, 0.429, 0.429,
        0.571, 0.571, 0.571,
        0.714, 0.714, 0.714,
        0.857, 0.857, 0.857,
        0.000, 0.447, 0.741,
        0.50, 0.5, 0
    ]
).astype(np.float32)
color_list = color_list.reshape((-1, 3)) * 255
