# Supplementary material for: eGAC3D: enhancing depth adaptive convolution and depth estimation for monocular 3D object pose detection
Source: PeerJ Comput Sci. 2022 Nov 3;8:e1144. doi: 10.7717/peerj-cs.1144 (PMC9680869; doi:10.7717/peerj-cs.1144)
Supplement: Supplemental Information 1 [file peerj-cs-08-1144-s001.zip › eGAC3D-code/src/lib/models/decode.py]

from __future__ import absolute_import
from __future__ import division
from __future__ import print_function

import torch
import torch.nn as nn
from .utils import _gather_feat, _transpose_and_gather_feat

idx = 0


def _nms(heat, kernel=3):
    pad = (kernel - 1) // 2

    hmax = nn.functional.max_pool2d(
        heat, (kernel, kernel), stride=1, padding=pad)
    keep = (hmax == heat).float()
    return heat * keep


def _left_aggregate(heat):
    '''
        heat: batchsize x channels x h x w
    '''
    shape = heat.shape
    heat = heat.reshape(-1, heat.shape[3])
    heat = heat.transpose(1, 0).contiguous()
    ret = heat.clone()
    for i in range(1, heat.shape[0]):
        inds = (heat[i] >= heat[i - 1])
        ret[i] += ret[i - 1] * inds.float()
    return (ret - heat).transpose(1, 0).reshape(shape)


def _right_aggregate(heat):
    '''
        heat: batchsize x channels x h x w
    '''
    shape = heat.shape
    heat = heat.reshape(-1, heat.shape[3])
    heat = heat.transpose(1, 0).contiguous()
    ret = heat.clone()
    for i in range(heat.shape[0] - 2, -1, -1):
        inds = (heat[i] >= heat[i + 1])
        ret[i] += ret[i + 1] * inds.float()
    return (ret - heat).transpose(1, 0).reshape(shape)


def _top_aggregate(heat):
    '''
        heat: batchsize x channels x h x w
    '''
    heat = heat.transpose(3, 2)
    shape = heat.shape
    heat = heat.reshape(-1, heat.shape[3])
    heat = heat.transpose(1, 0).contiguous()
    ret = heat.clone()
    for i in range(1, heat.shape[0]):
        inds = (heat[i] >= heat[i - 1])
        ret[i] += ret[i - 1] * inds.float()
    return (ret - heat).transpose(1, 0).reshape(shape).transpose(3, 2)


def _bottom_aggregate(heat):
    '''
        heat: batchsize x channels x h x w
    '''
    heat = heat.transpose(3, 2)
    shape = heat.shape
    heat = heat.reshape(-1, heat.shape[3])
    heat = heat.transpose(1, 0).contiguous()
    ret = heat.clone()
    for i in range(heat.shape[0] - 2, -1, -1):
        inds = (heat[i] >= heat[i + 1])
        ret[i] += ret[i + 1] * inds.float()
    return (ret - heat).transpose(1, 0).reshape(shape).transpose(3, 2)


def _h_aggregate(heat, aggr_weight=0.1):
    return aggr_weight * _left_aggregate(heat) + \
        aggr_weight * _right_aggregate(heat) + heat


def _v_aggregate(heat, aggr_weight=0.1):
    return aggr_weight * _top_aggregate(heat) + \
        aggr_weight * _bottom_aggregate(heat) + heat


'''
# Slow for large number of categories
def _topk(scores, K=40):
    batch, cat, height, width = scores.size()
    topk_scores, topk_inds = torch.topk(scores.view(batch, -1), K)

    topk_clses = (topk_inds / (height * width)).int()

    topk_inds = topk_inds % (height * width)
    topk_ys   = (topk_inds / width).int().float()
    topk_xs   = (topk_inds % width).int().float()
    return topk_scores, topk_inds, topk_clses, topk_ys, topk_xs
'''


def _topk_channel(scores, K=40):
    batch, cat, height, width = scores.size()

    topk_scores, topk_inds = torch.topk(scores.view(batch, cat, -1), K)

    topk_inds = topk_inds % (height * width)
    topk_ys = (topk_inds / width).int().float()
    topk_xs = (topk_inds % width).int().float()

    return topk_scores, topk_inds, topk_ys, topk_xs


def _topk(scores, K=40):
    batch, cat, height, width = scores.size()

    topk_scores, topk_inds = torch.topk(scores.view(batch, cat, -1), K)

    topk_inds = topk_inds % (height * width)
    topk_ys = (topk_inds / width).int().float()
    topk_xs = (topk_inds % width).int().float()

    topk_score, topk_ind = torch.topk(topk_scores.view(batch, -1), K)
    topk_clses = (topk_ind / K).int()
    topk_inds = _gather_feat(
        topk_inds.view(batch, -1, 1), topk_ind).view(batch, K)
    topk_ys = _gather_feat(topk_ys.view(batch, -1, 1), topk_ind).view(batch, K)
    topk_xs = _gather_feat(topk_xs.view(batch, -1, 1), topk_ind).view(batch, K)

    return topk_score, topk_inds, topk_clses, topk_ys, topk_xs


def agnex_ct_decode(
    t_heat, l_heat, b_heat, r_heat, ct_heat,
    t_regr=None, l_regr=None, b_regr=None, r_regr=None,
    K=40, scores_thresh=0.1, center_thresh=0.1, aggr_weight=0.0, num_dets=1000
):
    batch, cat, height, width = t_heat.size()

    '''
    t_heat  = torch.sigmoid(t_heat)
    l_heat  = torch.sigmoid(l_heat)
    b_heat  = torch.sigmoid(b_heat)
    r_heat  = torch.sigmoid(r_heat)
    ct_heat = torch.sigmoid(ct_heat)
    '''
    if aggr_weight > 0:
        t_heat = _h_aggregate(t_heat, aggr_weight=aggr_weight)
        l_heat = _v_aggregate(l_heat, aggr_weight=aggr_weight)
        b_heat = _h_aggregate(b_heat, aggr_weight=aggr_weight)
        r_heat = _v_aggregate(r_heat, aggr_weight=aggr_weight)

    # perform nms on heatmaps
    t_heat = _nms(t_heat)
    l_heat = _nms(l_heat)
    b_heat = _nms(b_heat)
    r_heat = _nms(r_heat)

    t_heat[t_heat > 1] = 1
    l_heat[l_heat > 1] = 1
    b_heat[b_heat > 1] = 1
    r_heat[r_heat > 1] = 1

    t_scores, t_inds, _, t_ys, t_xs = _topk(t_heat, K=K)
    l_scores, l_inds, _, l_ys, l_xs = _topk(l_heat, K=K)
    b_scores, b_inds, _, b_ys, b_xs = _topk(b_heat, K=K)
    r_scores, r_inds, _, r_ys, r_xs = _topk(r_heat, K=K)

    ct_heat_agn, ct_clses = torch.max(ct_heat, dim=1, keepdim=True)

    # import pdb; pdb.set_trace()

    t_ys = t_ys.view(batch, K, 1, 1, 1).expand(batch, K, K, K, K)
    t_xs = t_xs.view(batch, K, 1, 1, 1).expand(batch, K, K, K, K)
    l_ys = l_ys.view(batch, 1, K, 1, 1).expand(batch, K, K, K, K)
    l_xs = l_xs.view(batch, 1, K, 1, 1).expand(batch, K, K, K, K)
    b_ys = b_ys.view(batch, 1, 1, K, 1).expand(batch, K, K, K, K)
    b_xs = b_xs.view(batch, 1, 1, K, 1).expand(batch, K, K, K, K)
    r_ys = r_ys.view(batch, 1, 1, 1, K).expand(batch, K, K, K, K)
    r_xs = r_xs.view(batch, 1, 1, 1, K).expand(batch, K, K, K, K)

    box_ct_xs = ((l_xs + r_xs + 0.5) / 2).long()
    box_ct_ys = ((t_ys + b_ys + 0.5) / 2).long()

    ct_inds = box_ct_ys * width + box_ct_xs
    ct_inds = ct_inds.view(batch, -1)
    ct_heat_agn = ct_heat_agn.view(batch, -1, 1)
    ct_clses = ct_clses.view(batch, -1, 1)
    ct_scores = _gather_feat(ct_heat_agn, ct_inds)
    clses = _gather_feat(ct_clses, ct_inds)

    t_scores = t_scores.view(batch, K, 1, 1, 1).expand(batch, K, K, K, K)
    l_scores = l_scores.view(batch, 1, K, 1, 1).expand(batch, K, K, K, K)
    b_scores = b_scores.view(batch, 1, 1, K, 1).expand(batch, K, K, K, K)
    r_scores = r_scores.view(batch, 1, 1, 1, K).expand(batch, K, K, K, K)
    ct_scores = ct_scores.view(batch, K, K, K, K)
    scores = (t_scores + l_scores + b_scores + r_scores + 2 * ct_scores) / 6

    # reject boxes based on classes
    top_inds = (t_ys > l_ys) + (t_ys > b_ys) + (t_ys > r_ys)
    top_inds = (top_inds > 0)
    left_inds = (l_xs > t_xs) + (l_xs > b_xs) + (l_xs > r_xs)
    left_inds = (left_inds > 0)
    bottom_inds = (b_ys < t_ys) + (b_ys < l_ys) + (b_ys < r_ys)
    bottom_inds = (bottom_inds > 0)
    right_inds = (r_xs < t_xs) + (r_xs < l_xs) + (r_xs < b_xs)
    right_inds = (right_inds > 0)

    sc_inds = (t_scores < scores_thresh) + (l_scores < scores_thresh) + \
              (b_scores < scores_thresh) + (r_scores < scores_thresh) + \
              (ct_scores < center_thresh)
    sc_inds = (sc_inds > 0)

    scores = scores - sc_inds.float()
    scores = scores - top_inds.float()
    scores = scores - left_inds.float()
    scores = scores - bottom_inds.float()
    scores = scores - right_inds.float()

    scores = scores.view(batch, -1)
    scores, inds = torch.topk(scores, num_dets)
    scores = scores.unsqueeze(2)

    if t_regr is not None and l_regr is not None \
            and b_regr is not None and r_regr is not None:
        t_regr = _transpose_and_gather_feat(t_regr, t_inds)
        t_regr = t_regr.view(batch, K, 1, 1, 1, 2)
        l_regr = _transpose_and_gather_feat(l_regr, l_inds)
        l_regr = l_regr.view(batch, 1, K, 1, 1, 2)
        b_regr = _transpose_and_gather_feat(b_regr, b_inds)
        b_regr = b_regr.view(batch, 1, 1, K, 1, 2)
        r_regr = _transpose_and_gather_feat(r_regr, r_inds)
        r_regr = r_regr.view(batch, 1, 1, 1, K, 2)

        t_xs = t_xs + t_regr[..., 0]
        t_ys = t_ys + t_regr[..., 1]
        l_xs = l_xs + l_regr[..., 0]
        l_ys = l_ys + l_regr[..., 1]
        b_xs = b_xs + b_regr[..., 0]
        b_ys = b_ys + b_regr[..., 1]
        r_xs = r_xs + r_regr[..., 0]
        r_ys = r_ys + r_regr[..., 1]
    else:
        t_xs = t_xs + 0.5
        t_ys = t_ys + 0.5
        l_xs = l_xs + 0.5
        l_ys = l_ys + 0.5
        b_xs = b_xs + 0.5
        b_ys = b_ys + 0.5
        r_xs = r_xs + 0.5
        r_ys = r_ys + 0.5

    bboxes = torch.stack((l_xs, t_ys, r_xs, b_ys), dim=5)
    bboxes = bboxes.view(batch, -1, 4)
    bboxes = _gather_feat(bboxes, inds)

    clses = clses.contiguous().view(batch, -1, 1)
    clses = _gather_feat(clses, inds).float()

    t_xs = t_xs.contiguous().view(batch, -1, 1)
    t_xs = _gather_feat(t_xs, inds).float()
    t_ys = t_ys.contiguous().view(batch, -1, 1)
    t_ys = _gather_feat(t_ys, inds).float()
    l_xs = l_xs.contiguous().view(batch, -1, 1)
    l_xs = _gather_feat(l_xs, inds).float()
    l_ys = l_ys.contiguous().view(batch, -1, 1)
    l_ys = _gather_feat(l_ys, inds).float()
    b_xs = b_xs.contiguous().view(batch, -1, 1)
    b_xs = _gather_feat(b_xs, inds).float()
    b_ys = b_ys.contiguous().view(batch, -1, 1)
    b_ys = _gather_feat(b_ys, inds).float()
    r_xs = r_xs.contiguous().view(batch, -1, 1)
    r_xs = _gather_feat(r_xs, inds).float()
    r_ys = r_ys.contiguous().view(batch, -1, 1)
    r_ys = _gather_feat(r_ys, inds).float()
    detections = torch.cat([bboxes, scores, t_xs, t_ys, l_xs, l_ys,
                            b_xs, b_ys, r_xs, r_ys, clses], dim=2)

    return detections


def exct_decode(
    t_heat, l_heat, b_heat, r_heat, ct_heat,
    t_regr=None, l_regr=None, b_regr=None, r_regr=None,
    K=40, scores_thresh=0.1, center_thresh=0.1, aggr_weight=0.0, num_dets=1000
):
    batch, cat, height, width = t_heat.size()
    '''
    t_heat  = torch.sigmoid(t_heat)
    l_heat  = torch.sigmoid(l_heat)
    b_heat  = torch.sigmoid(b_heat)
    r_heat  = torch.sigmoid(r_heat)
    ct_heat = torch.sigmoid(ct_heat)
    '''

    if aggr_weight > 0:
        t_heat = _h_aggregate(t_heat, aggr_weight=aggr_weight)
        l_heat = _v_aggregate(l_heat, aggr_weight=aggr_weight)
        b_heat = _h_aggregate(b_heat, aggr_weight=aggr_weight)
        r_heat = _v_aggregate(r_heat, aggr_weight=aggr_weight)

    # perform nms on heatmaps
    t_heat = _nms(t_heat)
    l_heat = _nms(l_heat)
    b_heat = _nms(b_heat)
    r_heat = _nms(r_heat)

    t_heat[t_heat > 1] = 1
    l_heat[l_heat > 1] = 1
    b_heat[b_heat > 1] = 1
    r_heat[r_heat > 1] = 1

    t_scores, t_inds, t_clses, t_ys, t_xs = _topk(t_heat, K=K)
    l_scores, l_inds, l_clses, l_ys, l_xs = _topk(l_heat, K=K)
    b_scores, b_inds, b_clses, b_ys, b_xs = _topk(b_heat, K=K)
    r_scores, r_inds, r_clses, r_ys, r_xs = _topk(r_heat, K=K)

    t_ys = t_ys.view(batch, K, 1, 1, 1).expand(batch, K, K, K, K)
    t_xs = t_xs.view(batch, K, 1, 1, 1).expand(batch, K, K, K, K)
    l_ys = l_ys.view(batch, 1, K, 1, 1).expand(batch, K, K, K, K)
    l_xs = l_xs.view(batch, 1, K, 1, 1).expand(batch, K, K, K, K)
    b_ys = b_ys.view(batch, 1, 1, K, 1).expand(batch, K, K, K, K)
    b_xs = b_xs.view(batch, 1, 1, K, 1).expand(batch, K, K, K, K)
    r_ys = r_ys.view(batch, 1, 1, 1, K).expand(batch, K, K, K, K)
    r_xs = r_xs.view(batch, 1, 1, 1, K).expand(batch, K, K, K, K)

    t_clses = t_clses.view(batch, K, 1, 1, 1).expand(batch, K, K, K, K)
    l_clses = l_clses.view(batch, 1, K, 1, 1).expand(batch, K, K, K, K)
    b_clses = b_clses.view(batch, 1, 1, K, 1).expand(batch, K, K, K, K)
    r_clses = r_clses.view(batch, 1, 1, 1, K).expand(batch, K, K, K, K)
    box_ct_xs = ((l_xs + r_xs + 0.5) / 2).long()
    box_ct_ys = ((t_ys + b_ys + 0.5) / 2).long()
    ct_inds = t_clses.long() * (height * width) + box_ct_ys * width + box_ct_xs
    ct_inds = ct_inds.view(batch, -1)
    ct_heat = ct_heat.view(batch, -1, 1)
    ct_scores = _gather_feat(ct_heat, ct_inds)

    t_scores = t_scores.view(batch, K, 1, 1, 1).expand(batch, K, K, K, K)
    l_scores = l_scores.view(batch, 1, K, 1, 1).expand(batch, K, K, K, K)
    b_scores = b_scores.view(batch, 1, 1, K, 1).expand(batch, K, K, K, K)
    r_scores = r_scores.view(batch, 1, 1, 1, K).expand(batch, K, K, K, K)
    ct_scores = ct_scores.view(batch, K, K, K, K)
    scores = (t_scores + l_scores + b_scores + r_scores + 2 * ct_scores) / 6

    # reject boxes based on classes
    cls_inds = (t_clses != l_clses) + (t_clses != b_clses) + \
               (t_clses != r_clses)
    cls_inds = (cls_inds > 0)

    top_inds = (t_ys > l_ys) + (t_ys > b_ys) + (t_ys > r_ys)
    top_inds = (top_inds > 0)
    left_inds = (l_xs > t_xs) + (l_xs > b_xs) + (l_xs > r_xs)
    left_inds = (left_inds > 0)
    bottom_inds = (b_ys < t_ys) + (b_ys < l_ys) + (b_ys < r_ys)
    bottom_inds = (bottom_inds > 0)
    right_inds = (r_xs < t_xs) + (r_xs < l_xs) + (r_xs < b_xs)
    right_inds = (right_inds > 0)

    sc_inds = (t_scores < scores_thresh) + (l_scores < scores_thresh) + \
              (b_scores < scores_thresh) + (r_scores < scores_thresh) + \
              (ct_scores < center_thresh)
    sc_inds = (sc_inds > 0)

    scores = scores - sc_inds.float()
    scores = scores - cls_inds.float()
    scores = scores - top_inds.float()
    scores = scores - left_inds.float()
    scores = scores - bottom_inds.float()
    scores = scores - right_inds.float()

    scores = scores.view(batch, -1)
    scores, inds = torch.topk(scores, num_dets)
    scores = scores.unsqueeze(2)

    if t_regr is not None and l_regr is not None \
            and b_regr is not None and r_regr is not None:
        t_regr = _transpose_and_gather_feat(t_regr, t_inds)
        t_regr = t_regr.view(batch, K, 1, 1, 1, 2)
        l_regr = _transpose_and_gather_feat(l_regr, l_inds)
        l_regr = l_regr.view(batch, 1, K, 1, 1, 2)
        b_regr = _transpose_and_gather_feat(b_regr, b_inds)
        b_regr = b_regr.view(batch, 1, 1, K, 1, 2)
        r_regr = _transpose_and_gather_feat(r_regr, r_inds)
        r_regr = r_regr.view(batch, 1, 1, 1, K, 2)

        t_xs = t_xs + t_regr[..., 0]
        t_ys = t_ys + t_regr[..., 1]
        l_xs = l_xs + l_regr[..., 0]
        l_ys = l_ys + l_regr[..., 1]
        b_xs = b_xs + b_regr[..., 0]
        b_ys = b_ys + b_regr[..., 1]
        r_xs = r_xs + r_regr[..., 0]
        r_ys = r_ys + r_regr[..., 1]
    else:
        t_xs = t_xs + 0.5
        t_ys = t_ys + 0.5
        l_xs = l_xs + 0.5
        l_ys = l_ys + 0.5
        b_xs = b_xs + 0.5
        b_ys = b_ys + 0.5
        r_xs = r_xs + 0.5
        r_ys = r_ys + 0.5

    bboxes = torch.stack((l_xs, t_ys, r_xs, b_ys), dim=5)
    bboxes = bboxes.view(batch, -1, 4)
    bboxes = _gather_feat(bboxes, inds)

    clses = t_clses.contiguous().view(batch, -1, 1)
    clses = _gather_feat(clses, inds).float()

    t_xs = t_xs.contiguous().view(batch, -1, 1)
    t_xs = _gather_feat(t_xs, inds).float()
    t_ys = t_ys.contiguous().view(batch, -1, 1)
    t_ys = _gather_feat(t_ys, inds).float()
    l_xs = l_xs.contiguous().view(batch, -1, 1)
    l_xs = _gather_feat(l_xs, inds).float()
    l_ys = l_ys.contiguous().view(batch, -1, 1)
    l_ys = _gather_feat(l_ys, inds).float()
    b_xs = b_xs.contiguous().view(batch, -1, 1)
    b_xs = _gather_feat(b_xs, inds).float()
    b_ys = b_ys.contiguous().view(batch, -1, 1)
    b_ys = _gather_feat(b_ys, inds).float()
    r_xs = r_xs.contiguous().view(batch, -1, 1)
    r_xs = _gather_feat(r_xs, inds).float()
    r_ys = r_ys.contiguous().view(batch, -1, 1)
    r_ys = _gather_feat(r_ys, inds).float()
    detections = torch.cat([bboxes, scores, t_xs, t_ys, l_xs, l_ys,
                            b_xs, b_ys, r_xs, r_ys, clses], dim=2)

    return detections


def ddd_decode(heat, rot, depth, dim, wh=None, reg=None, K=40):
    batch, cat, height, width = heat.size()
    # heat = torch.sigmoid(heat)
    # perform nms on heatmaps
    heat = _nms(heat)

    scores, inds, clses, ys, xs = _topk(heat, K=K)
    if reg is not None:
        reg = _transpose_and_gather_feat(reg, inds)
        reg = reg.view(batch, K, 2)
        xs = xs.view(batch, K, 1) + reg[:, :, 0:1]
        ys = ys.view(batch, K, 1) + reg[:, :, 1:2]
    else:
        xs = xs.view(batch, K, 1) + 0.5
        ys = ys.view(batch, K, 1) + 0.5

    rot = _transpose_and_gather_feat(rot, inds)
    rot = rot.view(batch, K, 8)
    depth = _transpose_and_gather_feat(depth, inds)
    depth = depth.view(batch, K, 1)
    dim = _transpose_and_gather_feat(dim, inds)
    dim = dim.view(batch, K, 3)
    clses = clses.view(batch, K, 1).float()
    scores = scores.view(batch, K, 1)
    xs = xs.view(batch, K, 1)
    ys = ys.view(batch, K, 1)

    if wh is not None:
        wh = _transpose_and_gather_feat(wh, inds)
        wh = wh.view(batch, K, 2)
        detections = torch.cat(
            [xs, ys, scores, rot, depth, dim, wh, clses], dim=2)
    else:
        detections = torch.cat(
            [xs, ys, scores, rot, depth, dim, clses], dim=2)

    return detections


def ctdet_decode(heat, wh, reg=None, cat_spec_wh=False, K=100):
    batch, cat, height, width = heat.size()

    # heat = torch.sigmoid(heat)
    # perform nms on heatmaps
    heat = _nms(heat)

    scores, inds, clses, ys, xs = _topk(heat, K=K)
    if reg is not None:
        reg = _transpose_and_gather_feat(reg, inds)
        reg = reg.view(batch, K, 2)
        xs = xs.view(batch, K, 1) + reg[:, :, 0:1]
        ys = ys.view(batch, K, 1) + reg[:, :, 1:2]
    else:
        xs = xs.view(batch, K, 1) + 0.5
        ys = ys.view(batch, K, 1) + 0.5
    wh = _transpose_and_gather_feat(wh, inds)
    if cat_spec_wh:
        wh = wh.view(batch, K, cat, 2)
        clses_ind = clses.view(batch, K, 1, 1).expand(batch, K, 1, 2).long()
        wh = wh.gather(2, clses_ind).view(batch, K, 2)
    else:
        wh = wh.view(batch, K, 2)
    clses = clses.view(batch, K, 1).float()
    scores = scores.view(batch, K, 1)
    bboxes = torch.cat([xs - wh[..., 0:1] / 2,
                        ys - wh[..., 1:2] / 2,
                        xs + wh[..., 0:1] / 2,
                        ys + wh[..., 1:2] / 2], dim=2)
    detections = torch.cat([bboxes, scores, clses], dim=2)

    return detections


def multi_pose_decode(
        heat, wh, kps, reg=None, hm_hp=None, hp_offset=None, K=100):
    batch, cat, height, width = heat.size()
    num_joints = kps.shape[1] // 2
    # heat = torch.sigmoid(heat)
    # perform nms on heatmaps
    heat = _nms(heat)
    scores, inds, clses, ys, xs = _topk(heat, K=K)

    kps = _transpose_and_gather_feat(kps, inds)
    kps = kps.view(batch, K, num_joints * 2)
    kps[..., ::2] += xs.view(batch, K, 1).expand(batch, K, num_joints)
    kps[..., 1::2] += ys.view(batch, K, 1).expand(batch, K, num_joints)
    if reg is not None:
        reg = _transpose_and_gather_feat(reg, inds)
        reg = reg.view(batch, K, 2)
        xs = xs.view(batch, K, 1) + reg[:, :, 0:1]
        ys = ys.view(batch, K, 1) + reg[:, :, 1:2]
    else:
        xs = xs.view(batch, K, 1) + 0.5
        ys = ys.view(batch, K, 1) + 0.5
    wh = _transpose_and_gather_feat(wh, inds)
    wh = wh.view(batch, K, 2)
    clses = clses.view(batch, K, 1).float()
    scores = scores.view(batch, K, 1)

    bboxes = torch.cat([xs - wh[..., 0:1] / 2,
                        ys - wh[..., 1:2] / 2,
                        xs + wh[..., 0:1] / 2,
                        ys + wh[..., 1:2] / 2], dim=2)
    if hm_hp is not None:
        hm_hp = _nms(hm_hp)
        thresh = 0.1
        kps = kps.view(batch, K, num_joints, 2).permute(
            0, 2, 1, 3).contiguous()  # b x J x K x 2
        reg_kps = kps.unsqueeze(3).expand(batch, num_joints, K, K, 2)
        hm_score, hm_inds, hm_ys, hm_xs = _topk_channel(
            hm_hp, K=K)  # b x J x K
        if hp_offset is not None:
            hp_offset = _transpose_and_gather_feat(
                hp_offset, hm_inds.view(batch, -1))
            hp_offset = hp_offset.view(batch, num_joints, K, 2)
            hm_xs = hm_xs + hp_offset[:, :, :, 0]
            hm_ys = hm_ys + hp_offset[:, :, :, 1]
        else:
            hm_xs = hm_xs + 0.5
            hm_ys = hm_ys + 0.5

        mask = (hm_score > thresh).float()
        hm_score = (1 - mask) * -1 + mask * hm_score
        hm_ys = (1 - mask) * (-10000) + mask * hm_ys
        hm_xs = (1 - mask) * (-10000) + mask * hm_xs
        hm_kps = torch.stack([hm_xs, hm_ys], dim=-1).unsqueeze(
            2).expand(batch, num_joints, K, K, 2)
        dist = (((reg_kps - hm_kps) ** 2).sum(dim=4) ** 0.5)
        min_dist, min_ind = dist.min(dim=3)  # b x J x K
        hm_score = hm_score.gather(2, min_ind).unsqueeze(-1)  # b x J x K x 1
        min_dist = min_dist.unsqueeze(-1)
        min_ind = min_ind.view(batch, num_joints, K, 1, 1).expand(
            batch, num_joints, K, 1, 2)
        hm_kps = hm_kps.gather(3, min_ind)
        hm_kps = hm_kps.view(batch, num_joints, K, 2)
        l = bboxes[:, :, 0].view(batch, 1, K, 1).expand(
            batch, num_joints, K, 1)
        t = bboxes[:, :, 1].view(batch, 1, K, 1).expand(
            batch, num_joints, K, 1)
        r = bboxes[:, :, 2].view(batch, 1, K, 1).expand(
            batch, num_joints, K, 1)
        b = bboxes[:, :, 3].view(batch, 1, K, 1).expand(
            batch, num_joints, K, 1)
        mask = (hm_kps[..., 0:1] < l) + (hm_kps[..., 0:1] > r) + \
               (hm_kps[..., 1:2] < t) + (hm_kps[..., 1:2] > b) + \
               (hm_score < thresh) + (min_dist > (torch.max(b - t, r - l) * 0.3))
        mask = (mask > 0).float().expand(batch, num_joints, K, 2)
        #kps = (1 - mask) * hm_kps + mask * kps

        kps = kps.permute(0, 2, 1, 3).contiguous().view(
            batch, K, num_joints * 2)
    detections = torch.cat([bboxes, scores, kps, clses], dim=2)

    return detections


import matplotlib.pyplot as plt
import numpy as np


def switch_dim(dimension, rot):
    rot_sin = torch.abs(torch.sin(rot))
    rot_cos = torch.abs(torch.cos(rot))
    idx = (rot_cos > rot_sin).expand_as(dimension).float()
    dimension_inv = dimension.clone()[:, :, [0, 2, 1]]
    dim = dimension * (1 - idx) + dimension_inv * idx
    return dim


def gen_position(kps, dim, rot, const, calib, opinv, ground_plane, pos_y=None, dynamic_dim=False, axis_head_angle=False):
    b = kps.size(0)
    c = kps.size(1)

    pos_y = torch.clamp(pos_y * 4, min=170, max=380) - 170
    pos_y = -(pos_y / 210)
    pos_y = 0.5 * torch.exp(pos_y)
    z1 = torch.zeros_like(pos_y)
    lambd1 = torch.cat((z1, pos_y, z1), dim=1).unsqueeze(-1)
    lambd2 = torch.cat((z1, z1, pos_y * 0.0025), dim=1).unsqueeze(-1)
    z2 = torch.zeros_like(lambd1)
    lambd = torch.cat((z2, lambd1, lambd2), dim=2)
    # lambd = torch.cat((z2, z2, z2), dim=2)

    kps = kps.view(b, c, -1, 2).permute(0, 1, 3, 2)
    hom = torch.ones(b, c, 1, 10).cuda()
    kps = torch.cat((kps, hom), dim=2).view(-1, 3, 10)
    kps = torch.bmm(opinv, kps).view(b, c, 2, 10)
    kps = kps.permute(0, 1, 3, 2).contiguous().view(b, c, -1)  # 16.32,20

    # NOTE contact point
    contact_kps = kps[:, :, 18:20]
    kps = kps[:, :, 0:18]

    contact_kps_y = torch.clamp(contact_kps[:, :, [1]].long(), 190, 500)
    z_suggest = torch.gather(ground_plane, 2, contact_kps_y).float()

    si = torch.zeros_like(kps[:, :, 0:1]) + calib[:, 0:1, 0:1]
    # alpha_idx = rot[:, :, 1] > rot[:, :, 5]
    # alpha_idx = alpha_idx.float()
    # alpha1 = torch.atan(rot[:, :, 2] / rot[:, :, 3]) + (-0.5 * np.pi)
    # alpha2 = torch.atan(rot[:, :, 6] / rot[:, :, 7]) + (0.5 * np.pi)
    # alpna_pre = alpha1 * alpha_idx + alpha2 * (1 - alpha_idx)
    if axis_head_angle:
        alpha_heading_idx = torch.argmax(rot[:, :, 0:2], dim=-1, keepdim=True)
        alpha_cls_idx = torch.argmax(rot[:, :, 2:4], dim=-1, keepdim=True)
        alpha_offset = torch.atan(rot[:, :, 4:5] / rot[:, :, 5:6])
        alpha_absolute_offset = (
            1 - alpha_cls_idx) * (alpha_offset + np.pi / 2) + alpha_cls_idx * (alpha_offset)

        alpna_pre = (1 - alpha_heading_idx) * (alpha_absolute_offset) + \
            alpha_heading_idx * (alpha_absolute_offset - np.pi)

        alpna_pre[alpna_pre > np.pi] = alpna_pre[alpna_pre > np.pi] - 2 * np.pi
        alpna_pre[alpna_pre < -
                  np.pi] = alpna_pre[alpna_pre < - np.pi] + 2 * np.pi
    else:
        alpha_idx = rot[:, :, 1] > rot[:, :, 5]
        alpha_idx = alpha_idx.float()
        alpha1 = torch.atan(rot[:, :, 2] / rot[:, :, 3]) + (-0.5 * np.pi)
        alpha2 = torch.atan(rot[:, :, 6] / rot[:, :, 7]) + (0.5 * np.pi)
        alpna_pre = alpha1 * alpha_idx + alpha2 * (1 - alpha_idx)
        alpna_pre = alpna_pre.unsqueeze(2)

    # NOTE switch dimension
    if dynamic_dim:
        dim = switch_dim(dim, alpna_pre)

    # prior, discard in multi-class training
    # dim[:, :, 0] = torch.exp(dim[:, :, 0]) * 1.63
    # dim[:, :, 1] = torch.exp(dim[:, :, 1]) * 1.53
    # dim[:, :, 2] = torch.exp(dim[:, :, 2]) * 3.88
    # alpna_pre=rot_gt

    rot_y = alpna_pre + torch.atan2(kps[:, :, 16:17] - calib[:, 0:1, 2:3], si)
    rot_y[rot_y > np.pi] = rot_y[rot_y > np.pi] - 2 * np.pi
    rot_y[rot_y < - np.pi] = rot_y[rot_y < - np.pi] + 2 * np.pi

    calib = calib.unsqueeze(1)
    calib = calib.expand(b, c, -1, -1).contiguous()
    kpoint = kps[:, :, :18]
    f = calib[:, :, 0, 0].unsqueeze(2)
    f = f.expand_as(kpoint)
    cx, cy = calib[:, :, 0, 2].unsqueeze(2), calib[:, :, 1, 2].unsqueeze(2)
    cxy = torch.cat((cx, cy), dim=2)
    cxy = cxy.repeat(1, 1, 9)  # b,c,18
    kp_norm = (kpoint - cxy) / f

    l = dim[:, :, 2:3]
    h = dim[:, :, 0:1]
    w = dim[:, :, 1:2]

    h_prim = h.clone().view(b * c, 1)
    h_prim = (1.65 - h_prim / 2) * pos_y
    z3 = torch.zeros_like(h_prim)

    z_suggest = z_suggest.view(b * c, -1)
    z_suggest2 = z_suggest * pos_y * 0.0025
    teta = torch.cat((z3, h_prim, z_suggest2), dim=1).unsqueeze(-1)

    cosori = torch.cos(rot_y)
    sinori = torch.sin(rot_y)

    B = torch.zeros_like(kpoint)
    C = torch.zeros_like(kpoint)

    kp = kp_norm.unsqueeze(3)  # b,c,18,1
    const = const.expand(b, c, -1, -1)
    A = torch.cat([const, kp], dim=3)

    B[:, :, 0:1] = l * 0.5 * cosori + w * 0.5 * sinori
    B[:, :, 1:2] = h * 0.5
    B[:, :, 2:3] = l * 0.5 * cosori - w * 0.5 * sinori
    B[:, :, 3:4] = h * 0.5
    B[:, :, 4:5] = -l * 0.5 * cosori - w * 0.5 * sinori
    B[:, :, 5:6] = h * 0.5
    B[:, :, 6:7] = -l * 0.5 * cosori + w * 0.5 * sinori
    B[:, :, 7:8] = h * 0.5
    B[:, :, 8:9] = l * 0.5 * cosori + w * 0.5 * sinori
    B[:, :, 9:10] = -h * 0.5
    B[:, :, 10:11] = l * 0.5 * cosori - w * 0.5 * sinori
    B[:, :, 11:12] = -h * 0.5
    B[:, :, 12:13] = -l * 0.5 * cosori - w * 0.5 * sinori
    B[:, :, 13:14] = -h * 0.5
    B[:, :, 14:15] = -l * 0.5 * cosori + w * 0.5 * sinori
    B[:, :, 15:16] = -h * 0.5
    B[:, :, 16:17] = 0
    B[:, :, 17:18] = 0

    C[:, :, 0:1] = -l * 0.5 * sinori + w * 0.5 * cosori
    C[:, :, 1:2] = -l * 0.5 * sinori + w * 0.5 * cosori
    C[:, :, 2:3] = -l * 0.5 * sinori - w * 0.5 * cosori
    C[:, :, 3:4] = -l * 0.5 * sinori - w * 0.5 * cosori
    C[:, :, 4:5] = l * 0.5 * sinori - w * 0.5 * cosori
    C[:, :, 5:6] = l * 0.5 * sinori - w * 0.5 * cosori
    C[:, :, 6:7] = l * 0.5 * sinori + w * 0.5 * cosori
    C[:, :, 7:8] = l * 0.5 * sinori + w * 0.5 * cosori
    C[:, :, 8:9] = -l * 0.5 * sinori + w * 0.5 * cosori
    C[:, :, 9:10] = -l * 0.5 * sinori + w * 0.5 * cosori
    C[:, :, 10:11] = -l * 0.5 * sinori - w * 0.5 * cosori
    C[:, :, 11:12] = -l * 0.5 * sinori - w * 0.5 * cosori
    C[:, :, 12:13] = l * 0.5 * sinori - w * 0.5 * cosori
    C[:, :, 13:14] = l * 0.5 * sinori - w * 0.5 * cosori
    C[:, :, 14:15] = l * 0.5 * sinori + w * 0.5 * cosori
    C[:, :, 15:16] = l * 0.5 * sinori + w * 0.5 * cosori
    C[:, :, 16:17] = 0
    C[:, :, 17:18] = 0

    B = B - kp_norm * C

    # A=A*kps_mask1

    AT = A.permute(0, 1, 3, 2)
    AT = AT.view(b * c, 3, 18)
    A = A.view(b * c, 18, 3)
    B = B.view(b * c, 18, 1).float()
    # mask = mask.unsqueeze(2)

    pinv = torch.bmm(AT, A)

    pinv = pinv + lambd
    pinv = torch.inverse(pinv)  # b*c 3 3

    ATB = torch.bmm(AT, B)

    ATB = ATB + teta
    pinv = torch.bmm(pinv, ATB)
    pinv = pinv.view(b, c, 3, 1).squeeze(3)

    pinv[:, :, 0] -= 0.062169004  # cam0 reference

    #pinv[:, :, 1] = pinv[:, :, 1] + dim[:, :, 0] / 2
    return pinv, rot_y, kps, dim


def car_pose_decode(
        heat, kps, dim, rot, prob, reg=None, wh=None, K=100, meta=None, const=None, dynamic_dim=False, axis_head_angle=False, not_joint_task=False):

    batch, cat, height, width = heat.size()
    num_joints = kps.shape[1] // 2
    heat = _nms(heat)
    scores, inds, clses, ys, xs = _topk(heat, K=K)
    clses = clses.view(batch, K, 1).float()
    kps = _transpose_and_gather_feat(kps, inds)

    kps = kps.view(batch, K, num_joints * 2)
    kps[..., ::2] += xs.view(batch, K, 1).expand(batch, K, num_joints)
    kps[..., 1::2] += ys.view(batch, K, 1).expand(batch, K, num_joints)

    if reg is not None:
        reg = _transpose_and_gather_feat(reg, inds)
        reg = reg.view(batch, K, 2)
        xs = xs.view(batch, K, 1) + reg[:, :, 0:1]
        ys = ys.view(batch, K, 1) + reg[:, :, 1:2]

    scores = scores.view(batch, K, 1)

    pos_y = ys.clone().view(batch * K, -1)

    dim = _transpose_and_gather_feat(dim, inds)
    dim = dim.view(batch, K, 3)

    rot = _transpose_and_gather_feat(rot, inds)
    if axis_head_angle:
        rot = rot.view(batch, K, 6)
    else:
        rot = rot.view(batch, K, 8)

    prob = _transpose_and_gather_feat(prob, inds)[:, :, 0]
    prob = prob.view(batch, K, 1)

    calib = meta['calib']

    opinv = meta['trans_output_inv']
    opinv = opinv.unsqueeze(1)
    opinv = opinv.expand(batch, K, -1, -1).contiguous().view(-1, 2, 3).float()

    ground_plane = meta['ground_plane']
    ground_plane = ground_plane.unsqueeze(1)
    ground_plane = ground_plane.expand(batch, K, -1).contiguous()

    position, rot_y, kps_inv, dim = gen_position(kps, dim, rot, const, calib, opinv, ground_plane,
                                                 pos_y=pos_y, dynamic_dim=dynamic_dim, axis_head_angle=axis_head_angle)

    kps = kps[:, :, 0:18]

    if wh is None or not_joint_task:
        bboxes_kp = kps.view(kps.size(0), kps.size(1), 9, 2)
        box_min, _ = torch.min(bboxes_kp, dim=2)
        box_max, _ = torch.max(bboxes_kp, dim=2)
        bboxes = torch.cat((box_min, box_max), dim=2)
    else:
        wh = _transpose_and_gather_feat(wh, inds)
        wh = wh.view(batch, K, 2)
        bboxes = torch.cat([xs - wh[..., 0:1] / 2,
                            ys - wh[..., 1:2] / 2,
                            xs + wh[..., 0:1] / 2,
                            ys + wh[..., 1:2] / 2], dim=2)
    hm_score = kps[:, :, 0:9]

    bboxes = bboxes.view(batch, K, -1, 2).permute(0, 1, 3, 2)
    hom = torch.ones(batch, K, 1, 2).cuda()
    bboxes = torch.cat((bboxes, hom), dim=2).view(-1, 3, 2)
    bboxes = torch.bmm(opinv, bboxes).view(batch, K, 2, 2)
    bboxes = bboxes.permute(0, 1, 3, 2).contiguous().view(batch, K, -1)

    detections = torch.cat(
        [bboxes, scores, kps_inv, hm_score, dim, rot_y, position, prob, clses], dim=2)

    return detections
