# Supplementary material for: eGAC3D: enhancing depth adaptive convolution and depth estimation for monocular 3D object pose detection
Source: PeerJ Comput Sci. 2022 Nov 3;8:e1144. doi: 10.7717/peerj-cs.1144 (PMC9680869; doi:10.7717/peerj-cs.1144)
Supplement: Supplemental Information 1 [file peerj-cs-08-1144-s001.zip › eGAC3D-code/trt_src/DCNv2_jetson/src/cpu/dcn_v2_cpu.cpp]

#include <vector>
#include "cpu/dcn_v2_im2col_cpu.h"
#include <iostream>

#include <ATen/ATen.h>
//#include <ATen/cuda/CUDAContext.h>

#include <TH/TH.h>
//#include <THC/THCAtomics.cuh>
//#include <THC/THCDeviceUtils.cuh>

//extern THCState *state;

// author: Charles Shang
// https://github.com/torch/cunn/blob/master/lib/THCUNN/generic/SpatialConvolutionMM.cu

// modified from the CUDA version for CPU use by Daniel K. Suhendro

// edit by: James Bockman and Matthew Howe
// modified for torch implementation to remove use of deprecated torch access to Blas

at::Tensor
dcn_v2_cpu_forward(const at::Tensor &input,
                    const at::Tensor &weight,
                    const at::Tensor &bias,
                    const at::Tensor &offset,
                    const at::Tensor &mask,
                    const int kernel_h,
                    const int kernel_w,
                    const int stride_h,
                    const int stride_w,
                    const int pad_h,
                    const int pad_w,
                    const int dilation_h,
                    const int dilation_w,
                    const int deformable_group)
{
    // THCAssertSameGPU(THCudaTensor_checkGPU(state, 5, input, weight, bias, offset, mask));
    /*AT_ASSERTM(input.type().is_cuda(), "input must be a CUDA tensor");
    AT_ASSERTM(weight.type().is_cuda(), "weight must be a CUDA tensor");
    AT_ASSERTM(bias.type().is_cuda(), "bias must be a CUDA tensor");
    AT_ASSERTM(offset.type().is_cuda(), "offset must be a CUDA tensor");
    AT_ASSERTM(mask.type().is_cuda(), "mask must be a CUDA tensor");*/

    const int batch = input.size(0);
    const int channels = input.size(1);
    const int height = input.size(2);
    const int width = input.size(3);

    const int channels_out = weight.size(0);
    const int channels_kernel = weight.size(1);
    const int kernel_h_ = weight.size(2);
    const int kernel_w_ = weight.size(3);

    // printf("Kernels: %d %d %d %d\n", kernel_h_, kernel_w_, kernel_w, kernel_h);
    // printf("Channels: %d %d\n", channels, channels_kernel);
    // printf("Channels: %d %d\n", channels_out, channels_kernel);

    AT_ASSERTM(kernel_h_ == kernel_h && kernel_w_ == kernel_w,
               "Input shape and kernel shape wont match: (%d x %d vs %d x %d).", kernel_h_, kernel_w, kernel_h_, kernel_w_);

    AT_ASSERTM(channels == channels_kernel,
               "Input shape and kernel channels wont match: (%d vs %d).", channels, channels_kernel);

    const int height_out = (height + 2 * pad_h - (dilation_h * (kernel_h - 1) + 1)) / stride_h + 1;
    const int width_out = (width + 2 * pad_w - (dilation_w * (kernel_w - 1) + 1)) / stride_w + 1;

    // auto ones = at::ones({height_out, width_out}, input.options());
    auto ones = at::ones({bias.sizes()[0], height_out, width_out}, input.options());
    auto columns = at::empty({channels * kernel_h * kernel_w, 1 * height_out * width_out}, input.options());
    auto output = at::zeros({batch, channels_out, height_out, width_out}, input.options());

    using scalar_t = float;
    for (int b = 0; b < batch; b++)
    {
        auto input_n = input.select(0, b);
        auto offset_n = offset.select(0, b);
        auto mask_n = mask.select(0, b);
        auto output_n = output.select(0, b);
        // std::cout << "output_n: " << output_n << "output.select(0,b): " << output.select(0,b) << "\n"; 

        // Do Bias first:
        // M,N,K are dims of matrix A and B
        // (see http://docs.nvidia.com/cuda/cublas/#cublas-lt-t-gt-gemm)
        // (N x 1) (1 x M)

        // torch implementation
        auto ones_T = at::transpose(ones.contiguous(), 2, 0);
        ones_T = at::mul(ones_T, bias.contiguous());
        ones_T = at::transpose(ones_T, 2, 0);
        output_n = at::add(output_n, ones_T);

        modulated_deformable_im2col_cpu(input_n.data_ptr<scalar_t>(),
                                         offset_n.data_ptr<scalar_t>(),
                                         mask_n.data_ptr<scalar_t>(),
                                         1, channels, height, width,
                                         height_out, width_out, kernel_h, kernel_w,
                                         pad_h, pad_w, stride_h, stride_w, dilation_h, dilation_w,
                                         deformable_group,
                                         columns.data_ptr<scalar_t>());

        //(k * m)  x  (m * n)
        // Y = WC

        // torch implementation
        auto weight_flat = weight.view({channels_out, channels * kernel_h * kernel_w});
        auto product = at::matmul(weight_flat, columns);
        output.select(0, b) = at::add(output_n, product.view({channels_out, height_out, width_out}));
    }
    return output;
}

std::vector<at::Tensor> dcn_v2_cpu_backward(const at::Tensor &input,
                                             const at::Tensor &weight,
                                             const at::Tensor &bias,
                                             const at::Tensor &offset,
                                             const at::Tensor &mask,
                                             const at::Tensor &grad_output,
                                             int kernel_h, int kernel_w,
                                             int stride_h, int stride_w,
                                             int pad_h, int pad_w,
                                             int dilation_h, int dilation_w,
                                             int deformable_group)
{

    THArgCheck(input.is_contiguous(), 1, "input tensor has to be contiguous");
    THArgCheck(weight.is_contiguous(), 2, "weight tensor has to be contiguous");

    /*AT_ASSERTM(input.type().is_cuda(), "input must be a CUDA tensor");
    AT_ASSERTM(weight.type().is_cuda(), "weight must be a CUDA tensor");
    AT_ASSERTM(bias.type().is_cuda(), "bias must be a CUDA tensor");
    AT_ASSERTM(offset.type().is_cuda(), "offset must be a CUDA tensor");
    AT_ASSERTM(mask.type().is_cuda(), "mask must be a CUDA tensor");*/

    const int batch = input.size(0);
    const int channels = input.size(1);
    const int height = input.size(2);
    const int width = input.size(3);

    const int channels_out = weight.size(0);
    const int channels_kernel = weight.size(1);
    const int kernel_h_ = weight.size(2);
    const int kernel_w_ = weight.size(3);

    AT_ASSERTM(kernel_h_ == kernel_h && kernel_w_ == kernel_w,
               "Input shape and kernel shape wont match: (%d x %d vs %d x %d).", kernel_h_, kernel_w, kernel_h_, kernel_w_);

    AT_ASSERTM(channels == channels_kernel,
               "Input shape and kernel channels wont match: (%d vs %d).", channels, channels_kernel);

    const int height_out = (height + 2 * pad_h - (dilation_h * (kernel_h - 1) + 1)) / stride_h + 1;
    const int width_out = (width + 2 * pad_w - (dilation_w * (kernel_w - 1) + 1)) / stride_w + 1;

    auto ones = at::ones({height_out, width_out}, input.options());
    auto columns = at::zeros({channels * kernel_h * kernel_w, 1 * height_out * width_out}, input.options());
    auto output = at::empty({batch, channels_out, height_out, width_out}, input.options());

    auto grad_input = at::zeros_like(input);
    auto grad_weight = at::zeros_like(weight);
    auto grad_bias = at::zeros_like(bias);
    auto grad_offset = at::zeros_like(offset);
    auto grad_mask = at::zeros_like(mask);

    using scalar_t = float;

    for (int b = 0; b < batch; b++)
    {
        auto input_n = input.select(0, b);
        auto offset_n = offset.select(0, b);
        auto mask_n = mask.select(0, b);
        auto grad_output_n = grad_output.select(0, b);
        auto grad_input_n = grad_input.select(0, b);
        auto grad_offset_n = grad_offset.select(0, b);
        auto grad_mask_n = grad_mask.select(0, b);


        // Torch implementation
        auto weight_flat = weight.view({channels_out, channels*kernel_h*kernel_w});
        weight_flat = at::transpose(weight_flat, 1, 0);
        auto grad_output_n_flat = grad_output_n.view({channels_out, height_out*width_out});
        columns = at::matmul(weight_flat, grad_output_n_flat);

        // gradient w.r.t. input coordinate data
        modulated_deformable_col2im_coord_cpu(columns.data_ptr<scalar_t>(),
                                               input_n.data_ptr<scalar_t>(),
                                               offset_n.data_ptr<scalar_t>(),
                                               mask_n.data_ptr<scalar_t>(),
                                               1, channels, height, width,
                                               height_out, width_out, kernel_h, kernel_w,
                                               pad_h, pad_w, stride_h, stride_w,
                                               dilation_h, dilation_w, deformable_group,
                                               grad_offset_n.data_ptr<scalar_t>(),
                                               grad_mask_n.data_ptr<scalar_t>());
        // gradient w.r.t. input data
        modulated_deformable_col2im_cpu(columns.data_ptr<scalar_t>(),
                                         offset_n.data_ptr<scalar_t>(),
                                         mask_n.data_ptr<scalar_t>(),
                                         1, channels, height, width,
                                         height_out, width_out, kernel_h, kernel_w,
                                         pad_h, pad_w, stride_h, stride_w,
                                         dilation_h, dilation_w, deformable_group,
                                         grad_input_n.data_ptr<scalar_t>());

        // gradient w.r.t. weight, dWeight should accumulate across the batch and group
        modulated_deformable_im2col_cpu(input_n.data_ptr<scalar_t>(),
                                         offset_n.data_ptr<scalar_t>(),
                                         mask_n.data_ptr<scalar_t>(),
                                         1, channels, height, width,
                                         height_out, width_out, kernel_h, kernel_w,
                                         pad_h, pad_w, stride_h, stride_w,
                                         dilation_h, dilation_w, deformable_group,
                                         columns.data_ptr<scalar_t>());

        // Torch implementation
        auto product = at::matmul(grad_output_n_flat, at::transpose(columns, 1, 0));
        grad_weight = at::add(grad_weight, product.view({channels_out, channels, kernel_h, kernel_w}));


        // Torch implementation
        auto ones_flat = ones.view({height_out*width_out});
        product = at::matmul(grad_output_n_flat, ones_flat);
        grad_bias = at::add(grad_bias, product);
    }

    return {
        grad_input, grad_offset, grad_mask, grad_weight, grad_bias
    };
}
