# Supplementary material for: eGAC3D: enhancing depth adaptive convolution and depth estimation for monocular 3D object pose detection
Source: PeerJ Comput Sci. 2022 Nov 3;8:e1144. doi: 10.7717/peerj-cs.1144 (PMC9680869; doi:10.7717/peerj-cs.1144)
Supplement: Supplemental Information 1 [file peerj-cs-08-1144-s001.zip › eGAC3D-code/trt_src/DCNv2_jetson/src/cuda/vision.h]

#pragma once
#include <torch/extension.h>

at::Tensor
dcn_v2_cuda_forward(const at::Tensor &input,
                    const at::Tensor &weight,
                    const at::Tensor &bias,
                    const at::Tensor &offset,
                    const at::Tensor &mask,
                    const int kernel_h,
                    const int kernel_w,
                    const int stride_h,
                    const int stride_w,
                    const int pad_h,
                    const int pad_w,
                    const int dilation_h,
                    const int dilation_w,
                    const int deformable_group);

std::vector<at::Tensor>
dcn_v2_cuda_backward(const at::Tensor &input,
                     const at::Tensor &weight,
                     const at::Tensor &bias,
                     const at::Tensor &offset,
                     const at::Tensor &mask,
                     const at::Tensor &grad_output,
                     int kernel_h, int kernel_w,
                     int stride_h, int stride_w,
                     int pad_h, int pad_w,
                     int dilation_h, int dilation_w,
                     int deformable_group);


std::tuple<at::Tensor, at::Tensor>
dcn_v2_psroi_pooling_cuda_forward(const at::Tensor &input,
                                  const at::Tensor &bbox,
                                  const at::Tensor &trans,
                                  const int no_trans,
                                  const float spatial_scale,
                                  const int output_dim,
                                  const int group_size,
                                  const int pooled_size,
                                  const int part_size,
                                  const int sample_per_part,
                                  const float trans_std);

std::tuple<at::Tensor, at::Tensor>
dcn_v2_psroi_pooling_cuda_backward(const at::Tensor &out_grad,
                                   const at::Tensor &input,
                                   const at::Tensor &bbox,
                                   const at::Tensor &trans,
                                   const at::Tensor &top_count,
                                   const int no_trans,
                                   const float spatial_scale,
                                   const int output_dim,
                                   const int group_size,
                                   const int pooled_size,
                                   const int part_size,
                                   const int sample_per_part,
                                   const float trans_std);
