# Supplementary material for: eGAC3D: enhancing depth adaptive convolution and depth estimation for monocular 3D object pose detection
Source: PeerJ Comput Sci. 2022 Nov 3;8:e1144. doi: 10.7717/peerj-cs.1144 (PMC9680869; doi:10.7717/peerj-cs.1144)
Supplement: Supplemental Information 1 [file peerj-cs-08-1144-s001.zip › eGAC3D-code/trt_src/onnx-tensorrt/plugin/Resize_v0/ResizeBilinear.cu]

#include <cuda_fp16.h>
#include <cassert>
#include <algorithm>
#include "ResizeBilinear.hpp"
#include <stdio.h>

// Static class fields initialization
nvinfer1::PluginFieldCollection MyUpsamplePluginCreator::_mFC{};
std::vector<nvinfer1::PluginField> MyUpsamplePluginCreator::_mPluginAttributes;


template <typename T>
__device__ __forceinline__ static T area_pixel_compute_source_index(T scale,
                                     int dst_index,
                                     bool align_corners,
                                     bool cubic = false) {
    if (align_corners) {
        return scale * dst_index;
    }
    else {
        T src_idx = scale * (dst_index + static_cast<T>(0.5)) - static_cast<T>(0.5);
        return (!cubic && src_idx < static_cast<T>(0)) ? static_cast<T>(0): src_idx;
    }
}

template <typename Data>
__global__ void resize_bilinear_kernel_2d(int n,
                               int batchsize,
                               int channels,
                               int height1,
                               int width1,
                               int height2,
                               int width2,
                               float rheight,
                               float rwidth,
                               bool align_corners,
                               Data const* idata,
                               Data*       odata) {
    const int in_batchsize_stride = channels * height1 * width1;
    const int in_channels_stride = height1 * width1;
    const int out_batchsize_stride = channels * height2 * width2;
    const int out_channels_stride = height2 * width2;
    int index = threadIdx.x + blockIdx.x * blockDim.x;
    if (index < n) {
        const int w2 = index % width2;
        const int h2 = index / width2;
        if (height1 == height2 && width1 == width2) {
            const int h1 = h2;
            const int w1 = w2;
            for (int n = 0; n < batchsize; ++n) {
                for (int c = 0; c < channels; ++c)
                {
                    odata[n * out_batchsize_stride + c * out_channels_stride + h2 * width2 + w2]
                        = idata[n * in_batchsize_stride + c * in_channels_stride + h1 * width1 + w1];
                }
            }
            return;
        }
        //
        float h1r = area_pixel_compute_source_index<float>(rheight, h2, align_corners, /*cubic=*/false);
        const int h1 = h1r;
        const int h1p = (h1 < height1 - 1) ? 1 : 0;
        const float h1lambda = h1r - h1;
        const float h0lambda = static_cast<float>(1) - h1lambda;
        //
        float w1r = area_pixel_compute_source_index<float>( rwidth, w2, align_corners, /*cubic=*/false);
        const int w1 = w1r;
        const int w1p = (w1 < width1 - 1) ? 1 : 0;
        const float w1lambda = w1r - w1;
        const float w0lambda = static_cast<float>(1) - w1lambda;
        //
        for (int n = 0; n < batchsize; n++) {
            for (int c = 0; c < channels; ++c) {
                const float val = 
                    h0lambda * 
                    (w0lambda * idata[n * in_batchsize_stride + c * in_channels_stride + h1 * width1 + w1] +
                     w1lambda * idata[n * in_batchsize_stride + c * in_channels_stride + h1 * width1 + (w1 + w1p)]) +
                    h1lambda *
                    (w0lambda * idata[n * in_batchsize_stride + c * in_channels_stride + (h1 + h1p) * width1 + w1] +
                     w1lambda * idata[n * in_batchsize_stride + c * in_channels_stride + (h1 + h1p) * width1 + (w1 + w1p)]);
                odata[n * out_batchsize_stride + c * out_channels_stride + h2 * width2 + w2] = val;
            }
        }
    }
}


template <typename T>
__host__ __forceinline__ T area_pixel_compute_scale(int input_size, int output_size, bool align_corners) {
    if(output_size > 1) {
        return align_corners ? static_cast<T>(input_size - 1) / (output_size - 1) : static_cast<T>(input_size) / output_size;
    }
    else {
        return static_cast<T>(0);
    }
}


int MyUpsamplePlugin::enqueue(int batchSize,
                                 const void *const *inputs, void **outputs,
                                 void *workspace, cudaStream_t stream) {

    /// input' shape is CHW
    const int channels = this->_inputDims.d[0];
    const int input_height = this->_inputDims.d[1];
    const int input_width = this->_inputDims.d[2];

    const int output_height = this->_outputDims.d[1];
    const int output_width = this->_outputDims.d[2];
    //printf("MyUpsample::enqueue has been called! inputs'CHW:(%d, %d, %d), out_h:%d, out_w:%d, scales:(%f, %f)", \
           channels, input_height, input_width, \
           output_height, output_width, _scale[0], _scale[1]);

    int obatchstride = output_height * output_width;

    int num_kernels = obatchstride;
    int num_threads = 512;
    int blocks = int((num_kernels + num_threads - 1) / num_threads);
    int grid = num_threads;
    float rheight = area_pixel_compute_scale<float>(input_height, output_height, this->_align_corners);
    float rwidth  = area_pixel_compute_scale<float>(input_width, output_width, this->_align_corners);

    resize_bilinear_kernel_2d<<<blocks, grid, 0, stream>>>(
            num_kernels, batchSize, channels, input_height, input_width,
            output_height, output_width, rheight, rwidth, this->_align_corners,
            static_cast<float const*>( inputs[0]), static_cast<float*>(outputs[0]));
    return cudaGetLastError() != cudaSuccess;
}
