# Supplementary material for: eGAC3D: enhancing depth adaptive convolution and depth estimation for monocular 3D object pose detection
Source: PeerJ Comput Sci. 2022 Nov 3;8:e1144. doi: 10.7717/peerj-cs.1144 (PMC9680869; doi:10.7717/peerj-cs.1144)
Supplement: Supplemental Information 1 [file peerj-cs-08-1144-s001.zip › eGAC3D-code/trt_src/onnx-tensorrt/plugin/DCN/CMakeLists.txt]

#file(GLOB SRCS *.cu)


set(CU_SOURCES ${CMAKE_CURRENT_SOURCE_DIR}/dcn_v2.cu)
set(CU_EXTRA  ${CMAKE_CURRENT_SOURCE_DIR}/dcn_v2_im2col_cuda.cu)
set(CU_SOURCES ${CU_SOURCES} PARENT_SCOPE)
set(CU_EXTRA ${CU_EXTRA} PARENT_SCOPE)


set(GTEST_SRCS ${CMAKE_CURRENT_SOURCE_DIR}/test.cc)

set(GTEST_EXTRA ${CMAKE_CURRENT_SOURCE_DIR}/common/logger.cpp)
set(GTEST_INCLUDE ${CMAKE_CURRENT_SOURCE_DIR}/common)

set(GTEST_SOURCES ${GTEST_SOURCES} ${GTEST_SRCS})
set(GTEST_SOURCES ${GTEST_SOURCES} PARENT_SCOPE)
set(GTEST_EXTRA ${GTEST_EXTRA} PARENT_SCOPE)
set(GTEST_INCLUDE ${GTEST_INCLUDE} PARENT_SCOPE)
