# Supplementary material for: eGAC3D: enhancing depth adaptive convolution and depth estimation for monocular 3D object pose detection
Source: PeerJ Comput Sci. 2022 Nov 3;8:e1144. doi: 10.7717/peerj-cs.1144 (PMC9680869; doi:10.7717/peerj-cs.1144)
Supplement: Supplemental Information 1 [file peerj-cs-08-1144-s001.zip › eGAC3D-code/trt_src/onnx-tensorrt/plugin/DCN/dcn_v2_im2col_cuda.cu]

#include "dcn_v2_im2col_cuda.h"
#include <cstdio>
#include <algorithm>
#include <cstring>


#define CUDA_KERNEL_LOOP(i, n)                          \
  for (size_t i = blockIdx.x * blockDim.x + threadIdx.x;   \
      i < (n);                                          \
      i += blockDim.x * gridDim.x)

const int CUDA_NUM_THREADS = 512;
inline int GET_BLOCKS(const size_t N) {
  return (N + CUDA_NUM_THREADS - 1) / CUDA_NUM_THREADS;
}


__device__ float dmcn_im2col_bilinear(const float *bottom_data, const int data_width,
                                      const int height, const int width, float h, float w)
{
  int h_low = floor(h);
  int w_low = floor(w);
  int h_high = h_low + 1;
  int w_high = w_low + 1;

  float lh = h - h_low;
  float lw = w - w_low;
  float hh = 1 - lh, hw = 1 - lw;

  float v1 = 0;
  if (h_low >= 0 && w_low >= 0)
    v1 = bottom_data[h_low * data_width + w_low];
  float v2 = 0;
  if (h_low >= 0 && w_high <= width - 1)
    v2 = bottom_data[h_low * data_width + w_high];
  float v3 = 0;
  if (h_high <= height - 1 && w_low >= 0)
    v3 = bottom_data[h_high * data_width + w_low];
  float v4 = 0;
  if (h_high <= height - 1 && w_high <= width - 1)
    v4 = bottom_data[h_high * data_width + w_high];

  float w1 = hh * hw, w2 = hh * lw, w3 = lh * hw, w4 = lh * lw;

  float val = (w1 * v1 + w2 * v2 + w3 * v3 + w4 * v4);
  return val;
}

__device__ float dmcn_get_gradient_weight(float argmax_h, float argmax_w,
                                          const int h, const int w, const int height, const int width)
{
  if (argmax_h <= -1 || argmax_h >= height || argmax_w <= -1 || argmax_w >= width)
  {
    //empty
    return 0;
  }

  int argmax_h_low = floor(argmax_h);
  int argmax_w_low = floor(argmax_w);
  int argmax_h_high = argmax_h_low + 1;
  int argmax_w_high = argmax_w_low + 1;

  float weight = 0;
  if (h == argmax_h_low && w == argmax_w_low)
    weight = (h + 1 - argmax_h) * (w + 1 - argmax_w);
  if (h == argmax_h_low && w == argmax_w_high)
    weight = (h + 1 - argmax_h) * (argmax_w + 1 - w);
  if (h == argmax_h_high && w == argmax_w_low)
    weight = (argmax_h + 1 - h) * (w + 1 - argmax_w);
  if (h == argmax_h_high && w == argmax_w_high)
    weight = (argmax_h + 1 - h) * (argmax_w + 1 - w);
  return weight;
}

__device__ float dmcn_get_coordinate_weight(float argmax_h, float argmax_w,
                                            const int height, const int width, const float *im_data,
                                            const int data_width, const int bp_dir)
{
  if (argmax_h <= -1 || argmax_h >= height || argmax_w <= -1 || argmax_w >= width)
  {
    //empty
    return 0;
  }

  int argmax_h_low = floor(argmax_h);
  int argmax_w_low = floor(argmax_w);
  int argmax_h_high = argmax_h_low + 1;
  int argmax_w_high = argmax_w_low + 1;

  float weight = 0;

  if (bp_dir == 0)
  {
    if (argmax_h_low >= 0 && argmax_w_low >= 0)
      weight += -1 * (argmax_w_low + 1 - argmax_w) * im_data[argmax_h_low * data_width + argmax_w_low];
    if (argmax_h_low >= 0 && argmax_w_high <= width - 1)
      weight += -1 * (argmax_w - argmax_w_low) * im_data[argmax_h_low * data_width + argmax_w_high];
    if (argmax_h_high <= height - 1 && argmax_w_low >= 0)
      weight += (argmax_w_low + 1 - argmax_w) * im_data[argmax_h_high * data_width + argmax_w_low];
    if (argmax_h_high <= height - 1 && argmax_w_high <= width - 1)
      weight += (argmax_w - argmax_w_low) * im_data[argmax_h_high * data_width + argmax_w_high];
  }
  else if (bp_dir == 1)
  {
    if (argmax_h_low >= 0 && argmax_w_low >= 0)
      weight += -1 * (argmax_h_low + 1 - argmax_h) * im_data[argmax_h_low * data_width + argmax_w_low];
    if (argmax_h_low >= 0 && argmax_w_high <= width - 1)
      weight += (argmax_h_low + 1 - argmax_h) * im_data[argmax_h_low * data_width + argmax_w_high];
    if (argmax_h_high <= height - 1 && argmax_w_low >= 0)
      weight += -1 * (argmax_h - argmax_h_low) * im_data[argmax_h_high * data_width + argmax_w_low];
    if (argmax_h_high <= height - 1 && argmax_w_high <= width - 1)
      weight += (argmax_h - argmax_h_low) * im_data[argmax_h_high * data_width + argmax_w_high];
  }

  return weight;
}

__global__ void modulated_deformable_im2col_gpu_kernel(const int n,
                                                       const float *data_im, const float *data_offset, const float *data_mask,
                                                       const int height, const int width, const int kernel_h, const int kernel_w,
                                                       const int pad_h, const int pad_w,
                                                       const int stride_h, const int stride_w,
                                                       const int dilation_h, const int dilation_w,
                                                       const int channel_per_deformable_group,
                                                       const int batch_size, const int num_channels, const int deformable_group,
                                                       const int height_col, const int width_col,
                                                       float *data_col)
{
  // launch channels * batch_size * height_col * width_col cores
  CUDA_KERNEL_LOOP(index, n)
  {
    if(index >= n) return;
    //if(index == 0) printf("blockDim.x:%d, gridDim.x:%d, n:%d gap:%d\n", blockDim.x, gridDim.x, n, blockDim.x*gridDim.x);
    // NOTE(CharlesShang): different from Dai Jifeng's MXNet implementation, col_buffer is of shape (c*kw*kh, N, oh, ow)
    // here columns is of shape (N, c*kw*kh, oh * ow), need to adapt axis

    // index index of output matrix
    const int w_col = index % width_col;
    const int h_col = (index / width_col) % height_col;
    // const int b_col = (index / width_col / height_col) % batch_size;
    const int b_col = (index / width_col / height_col / num_channels) % batch_size;
    // const int c_im = (index / width_col / height_col) / batch_size;
    const int c_im = (index / width_col / height_col) % num_channels;
    // const int c_col = c_im * kernel_h * kernel_w;
    const int c_col = c_im * kernel_h * kernel_w;

    // compute deformable group index
    const int deformable_group_index = c_im / channel_per_deformable_group;

    const int h_in = h_col * stride_h - pad_h;
    const int w_in = w_col * stride_w - pad_w;

    //  float *data_col_ptr = data_col + ((c_col * batch_size + b_col) * height_col + h_col) * width_col + w_col;
    float *data_col_ptr = data_col + ((b_col * num_channels * kernel_w * kernel_h + c_col) * height_col + h_col) * width_col + w_col;
    //const float* data_im_ptr = data_im + ((b_col * num_channels + c_im) * height + h_in) * width + w_in;
    const float *data_im_ptr = data_im + (b_col * num_channels + c_im) * height * width;
    const float *data_offset_ptr = data_offset + (b_col * deformable_group + deformable_group_index) * 2 * kernel_h * kernel_w * height_col * width_col;

    const float *data_mask_ptr = data_mask + (b_col * deformable_group + deformable_group_index) * kernel_h * kernel_w * height_col * width_col;

    for (int i = 0; i < kernel_h; ++i)
    {
      for (int j = 0; j < kernel_w; ++j)
      {
        const int data_offset_h_ptr = ((2 * (i * kernel_w + j)) * height_col + h_col) * width_col + w_col;
        const int data_offset_w_ptr = ((2 * (i * kernel_w + j) + 1) * height_col + h_col) * width_col + w_col;
        const int data_mask_hw_ptr = ((i * kernel_w + j) * height_col + h_col) * width_col + w_col;
        const float offset_h = data_offset_ptr[data_offset_h_ptr];
        const float offset_w = data_offset_ptr[data_offset_w_ptr];
        const float mask = data_mask_ptr[data_mask_hw_ptr];
        float val = static_cast<float>(0);
        const float h_im = h_in + i * dilation_h + offset_h;
        const float w_im = w_in + j * dilation_w + offset_w;
        //if (threadIdx.x == 480 && blockIdx.x == 0) {
            //printf("h_im:%.2f, w_im:%.2f, h:%d, w:%d, data:%.2f\t", h_im, w_im, height, width, *data_col_ptr);
        //}
        //if (h_im >= 0 && w_im >= 0 && h_im < height && w_im < width) {
        if (h_im > -1 && w_im > -1 && h_im < height && w_im < width) {
          //const float map_h = i * dilation_h + offset_h;
          //const float map_w = j * dilation_w + offset_w;
          //const int cur_height = height - h_in;
          //const int cur_width = width - w_in;
          //val = dmcn_im2col_bilinear(data_im_ptr, width, cur_height, cur_width, map_h, map_w);
          val = dmcn_im2col_bilinear(data_im_ptr, width, height, width, h_im, w_im);
        }
        *data_col_ptr = val * mask;
        //data_col_ptr += batch_size * height_col * width_col;
        data_col_ptr += height_col * width_col;
      }
    }
  }
}


void modulated_deformable_im2col_cuda(cudaStream_t stream,
  const float* data_im, const float* data_offset, const float* data_mask,
  const int batch_size, const int channels, const int height_im, const int width_im, 
  const int height_col, const int width_col, const int kernel_h, const int kernel_w,
  const int pad_h, const int pad_w, const int stride_h, const int stride_w, 
  const int dilation_h, const int dilation_w,
  const int deformable_group, float* data_col) {
  // num_axes should be smaller than block size
  const int channel_per_deformable_group = channels / deformable_group;
  const int num_kernels = channels * batch_size * height_col * width_col;
  modulated_deformable_im2col_gpu_kernel
      <<<GET_BLOCKS(num_kernels), CUDA_NUM_THREADS,
          0, stream>>>(
      num_kernels, data_im, data_offset, data_mask, height_im, width_im, kernel_h, kernel_w,
      pad_h, pad_w, stride_h, stride_w, dilation_h, dilation_w, channel_per_deformable_group,
      batch_size, channels, deformable_group, height_col, width_col, data_col);
  
  cudaError_t err = cudaGetLastError();
  if (err != cudaSuccess)
  {
    printf("error in modulated_deformable_im2col_cuda: %s\n", cudaGetErrorString(err));
    exit(-1);
  }

}
