# Supplementary material for: eGAC3D: enhancing depth adaptive convolution and depth estimation for monocular 3D object pose detection
Source: PeerJ Comput Sci. 2022 Nov 3;8:e1144. doi: 10.7717/peerj-cs.1144 (PMC9680869; doi:10.7717/peerj-cs.1144)
Supplement: Supplemental Information 1 [file peerj-cs-08-1144-s001.zip › eGAC3D-code/trt_src/onnx-tensorrt/third_party/onnx/CODEOWNERS]

* @onnx/sig-archinfra-approvers
/community  @onnx/steering-commmittee
/onnx/defs  @onnx/sig-operators-approvers
/onnx/backend/test  @onnx/sig-operators-approvers
/docs/AddNewOp.md @onnx/sig-operators-approvers
/docs/TestCoverage*.md  @onnx/sig-operators-approvers
/docs/Operators*.md @onnx/sig-operators-approvers
/docs/OpConventions.md @onnx/sig-operators-approvers
/docs/Broadcasting.md @onnx/sig-operators-approvers
/docs/Changelog*.md @onnx/sig-operators-approvers
