# Supplementary material for: eGAC3D: enhancing depth adaptive convolution and depth estimation for monocular 3D object pose detection
Source: PeerJ Comput Sci. 2022 Nov 3;8:e1144. doi: 10.7717/peerj-cs.1144 (PMC9680869; doi:10.7717/peerj-cs.1144)
Supplement: Supplemental Information 1 [file peerj-cs-08-1144-s001.zip › eGAC3D-code/trt_src/onnx-tensorrt/third_party/onnx/MANIFEST.in]

recursive-include onnx *.h *.c *.cc *.proto
recursive-include third_party *
include LICENSE
recursive-include onnx/backend/test/data *
recursive-include onnx/examples *
recursive-include cmake *
recursive-include tools *
include VERSION_NUMBER
include CMakeLists.txt
