# Supplementary material for: eGAC3D: enhancing depth adaptive convolution and depth estimation for monocular 3D object pose detection
Source: PeerJ Comput Sci. 2022 Nov 3;8:e1144. doi: 10.7717/peerj-cs.1144 (PMC9680869; doi:10.7717/peerj-cs.1144)
Supplement: Supplemental Information 1 [file peerj-cs-08-1144-s001.zip › eGAC3D-code/trt_src/onnx-tensorrt/third_party/onnx/appveyor.yml]

# reference: https://www.appveyor.com/docs/appveyor-yml/

version: 0.3.{build}

# build all branches by default

image: Visual Studio 2017
platform: x64
configuration: Debug

clone_folder: c:\projects\onnx
clone_depth: 2

# pick as per https://www.appveyor.com/docs/build-environment/#python
environment:
  global:
    ONNX_NAMESPACE: ONNX_NAMESPACE_FOO_BAR_FOR_CI

  matrix:
  - CONDA_PREFIX: C:\Miniconda35-x64
    ONNX_VERIFY_PROTO3: 1

  - CONDA_PREFIX: C:\Miniconda36-x64
    ONNX_VERIFY_PROTO3: 1

  - CONDA_PREFIX: C:\Miniconda36

  - CONDA_PREFIX: C:\Miniconda35

  - CONDA_PREFIX: C:\Miniconda37-x64

  - CONDA_PREFIX: C:\Miniconda37

install:
- cmd: git submodule update --init --recursive

before_build:
- cmd: SET PATH=%CONDA_PREFIX%;%CONDA_PREFIX%\Scripts;%PATH%
- cmd: SET _prefix=%CONDA_PREFIX:~0,14%
- >
  IF "%_prefix%"=="C:\Miniconda37"
  (
  conda install -y -c conda-forge libprotobuf=3.5.2 numpy &&
  set "PATH=%PATH%;%CONDA_PREFIX%\Library\bin"
  )
  ELSE
  (
  IF "%CONDA_PREFIX%"=="C:\Miniconda36-x64"
  (
  conda install -y -c conda-forge libprotobuf=3.5.2 numpy=1.17.0
  )
  ELSE
  (
  conda install -y -c conda-forge libprotobuf=3.5.2 numpy
  )
  )
- cmd: pip install --quiet pytest nbval numpy

build_script:
# Build and test onnx.
- cmd: cd c:\projects\onnx
- cmd: set ONNX_BUILD_TESTS=1
- cmd: python setup.py --quiet bdist_wheel --universal --dist-dir .
- cmd: dir /s /b /a-d "onnx_gtests.exe" >UT.txt & set /p _UT= < UT.txt & %_UT%
- cmd: dir /b /a-d "*.whl" >WheelFile.txt & set /p _wheel= < WheelFile.txt
- cmd: pip install %_wheel%
- cmd: pytest
- cmd: python onnx/defs/gen_doc.py
- cmd: python onnx/gen_proto.py
# Run type checks
- cmd: pip uninstall -y %_wheel%
- cmd: rm -rf .setuptools-cmake-build
- cmd: pip install --quiet -e .[mypy]
- cmd: python setup.py typecheck
# TODO: protobuf files generated by generate-data below show format diffs right now.
# Will figure out and fix it in separate PR.
#- cmd: C:\Miniconda36\Scripts\backend-test-tools generate-data
- cmd: git diff --exit-code

# add after_test commands to collect logs and such
# add artifacts: -path to collect build artifacts

# commented out to avoid comments on threads
# notifications:
# - provider: GitHubPullRequest
#   on_build_success: true
#   on_build_failure: true
#   on_build_status_changed: true
